# Supplementary material for: Four new species of Cyrtandra (Gesneriaceae) from the South Pacific islands of Fiji
Source: PhytoKeys. 2017 Dec 15;(91):85–104. doi: 10.3897/phytokeys.91.21623 (PMC5742233; doi:10.3897/phytokeys.91.21623)
Supplement: XML Treatment for Cyrtandra gregoryi [file phytokeys.91.21623-treatment1.xml]

<!DOCTYPE tp:taxon-treatment
  PUBLIC "-//TaxonX//DTD Taxonomic Treatment Publishing DTD v0 20100105//EN" "tax-treatment-NSO.dtd">
<tp:taxon-treatment xmlns:tp="http://www.plazi.org/taxpub"><tp:treatment-meta><kwd-group><label>Taxon classification</label><kwd><named-content xmlns:xlink="http://www.w3.org/1999/xlink" content-type="kingdom">Plantae</named-content></kwd><kwd><named-content xmlns:xlink="http://www.w3.org/1999/xlink" content-type="order">Lamiales</named-content></kwd><kwd><named-content xmlns:xlink="http://www.w3.org/1999/xlink" content-type="family">Gesneriaceae</named-content></kwd></kwd-group><mixed-citation publication-type="journal"><person-group><name><surname>Johnson</surname><given-names>Melissa A.</given-names></name></person-group><article-title>Four new species of <italic><tp:taxon-name><tp:taxon-name-part taxon-name-part-type="genus" reg="Cyrtandra">Cyrtandra</tp:taxon-name-part></tp:taxon-name></italic> (<tp:taxon-name><tp:taxon-name-part taxon-name-part-type="family">Gesneriaceae</tp:taxon-name-part></tp:taxon-name>) from the South Pacific islands of Fiji</article-title><source>PhytoKeys</source><day>15</day><month>12</month><year>2017</year><volume>2017</volume><issue>91</issue><fpage>85</fpage><lpage>104</lpage><pub-id pub-id-type="doi">10.3897/phytokeys.91.21623</pub-id></mixed-citation></tp:treatment-meta><tp:nomenclature><tp:taxon-name>
            <tp:taxon-name-part taxon-name-part-type="genus" reg="Cyrtandra">Cyrtandra</tp:taxon-name-part>
            <tp:taxon-name-part taxon-name-part-type="species" reg="gregoryi">gregoryi</tp:taxon-name-part>
            <object-id xmlns:xlink="http://www.w3.org/1999/xlink" content-type="ipni" xlink:type="simple">urn:lsid:ipni.org:names:60475584-2</object-id>
          </tp:taxon-name><tp:taxon-authority>M.A.Johnson</tp:taxon-authority><tp:taxon-status xmlns:xlink="http://www.w3.org/1999/xlink" xlink:type="simple">sp. nov.</tp:taxon-status><xref ref-type="fig" rid="F1">Figs 1</xref><xref ref-type="fig" rid="F2">, 2</xref></tp:nomenclature><tp:treatment-sec sec-type="diagnosis" id="SECID0ESGAC"><title>Diagnosis.</title><p>
            <italic><tp:taxon-name><tp:taxon-name-part taxon-name-part-type="genus" reg="Cyrtandra">Cyrtandra</tp:taxon-name-part> <tp:taxon-name-part taxon-name-part-type="species" reg="gregoryi">gregoryi</tp:taxon-name-part></tp:taxon-name></italic> is closely related to <italic><tp:taxon-name><tp:taxon-name-part taxon-name-part-type="genus" reg="Cyrtandra">C.</tp:taxon-name-part> <tp:taxon-name-part taxon-name-part-type="species" reg="ciliata">ciliata</tp:taxon-name-part></tp:taxon-name></italic> Seem. (Fig. <xref ref-type="fig" rid="F2">2</xref>), but differs in its elliptic to ovate leaves up to 39 × 17 cm (vs. lanceolate to ovate leaves up to 28 × 12 cm), axillary inflorescences with indument of brown trichomes (vs. cauliflorous inflorescences with indument of white trichomes), pale green calyces 6–13 mm long that are cleft unequally into lanceolate coriaceous lobes (vs. calyces white, 7–10 mm long, cleft nearly to the base into equal linear-lanceolate lobes), these splitting along two to three sutures and recurving after anthesis (vs. remaining erect after anthesis), and corollas with exserted style and stamens (vs. style and stamens included).</p></tp:treatment-sec><tp:treatment-sec sec-type="material" id="SECID0ESHAC"><title>Type.</title><p>FIJI. Taveuni: near the end of the Lavena coastal walk along the Wainibau stream, ca. 3.5 km NW of Lavena Village, <named-content xmlns:xlink="http://www.w3.org/1999/xlink" content-type="dwc:verbatimCoordinates" xlink:type="simple"><named-content content-type="geo-json" specific-use="{&#34;type&#34;:&#34;Point&#34;,&#34;coordinates&#34;:[-179.905333,-16.868333]}" id="NCID0E2HAC" xlink:type="simple">16°52.10'S, 179°54.32'W</named-content></named-content>, 32 m elev., 04 August 2014, <italic>M.A. Johnson 105</italic> with G.J. Hora (holotype: RSA).</p><fig id="F1" position="float" orientation="portrait"><label>Figure 1.</label><caption><p>
                <italic><tp:taxon-name><tp:taxon-name-part taxon-name-part-type="genus" reg="Cyrtandra">Cyrtandra</tp:taxon-name-part> <tp:taxon-name-part taxon-name-part-type="species" reg="gregoryi">gregoryi</tp:taxon-name-part></tp:taxon-name></italic> M.A.Johnson <bold>A</bold> Habit <bold>B</bold> Inflorescence <bold>C</bold> Corolla, anterior view <bold>D</bold> Calyx <bold>E</bold> Flower, lateral view <bold>F</bold> Gynoecium. Drawn from Johnson 105 (RSA) and field images.</p></caption><graphic xmlns:xlink="http://www.w3.org/1999/xlink" xlink:href="phytokeys-91-085-g001.jpg" position="float" orientation="portrait" xlink:type="simple" id="oo_174654.jpg"/></fig><fig id="F2" position="float" orientation="portrait"><label>Figure 2.</label><caption><p>
                <italic><tp:taxon-name><tp:taxon-name-part taxon-name-part-type="genus" reg="Cyrtandra">Cyrtandra</tp:taxon-name-part> <tp:taxon-name-part taxon-name-part-type="species" reg="gregoryi">gregoryi</tp:taxon-name-part></tp:taxon-name></italic> M.A.Johnson and closest relative (<italic><tp:taxon-name><tp:taxon-name-part taxon-name-part-type="genus" reg="Cyrtandra">C.</tp:taxon-name-part> <tp:taxon-name-part taxon-name-part-type="species" reg="ciliata">ciliata</tp:taxon-name-part></tp:taxon-name></italic>) based on a molecular phylogeny by <xref ref-type="bibr" rid="B10">Johnson et al. (2017)</xref>. <bold>A</bold> <italic><tp:taxon-name><tp:taxon-name-part taxon-name-part-type="genus" reg="Cyrtandra">C.</tp:taxon-name-part> <tp:taxon-name-part taxon-name-part-type="species" reg="gregoryi">gregoryi</tp:taxon-name-part></tp:taxon-name></italic> shrub habit <bold>B</bold> <italic><tp:taxon-name><tp:taxon-name-part taxon-name-part-type="genus" reg="Cyrtandra">C.</tp:taxon-name-part> <tp:taxon-name-part taxon-name-part-type="species" reg="gregoryi">gregoryi</tp:taxon-name-part></tp:taxon-name></italic> corolla, anterior view <bold>C</bold> <italic><tp:taxon-name><tp:taxon-name-part taxon-name-part-type="genus" reg="Cyrtandra">C.</tp:taxon-name-part> <tp:taxon-name-part taxon-name-part-type="species" reg="gregoryi">gregoryi</tp:taxon-name-part></tp:taxon-name></italic> flower, lateral view <bold>D</bold> <italic><tp:taxon-name><tp:taxon-name-part taxon-name-part-type="genus" reg="Cyrtandra">C.</tp:taxon-name-part> <tp:taxon-name-part taxon-name-part-type="species" reg="gregoryi">gregoryi</tp:taxon-name-part></tp:taxon-name></italic> axillary cyme inflorescence <bold>E</bold> <italic><tp:taxon-name><tp:taxon-name-part taxon-name-part-type="genus" reg="Cyrtandra">C.</tp:taxon-name-part> <tp:taxon-name-part taxon-name-part-type="species" reg="gregoryi">gregoryi</tp:taxon-name-part></tp:taxon-name></italic> adaxial leaf surface <bold>F</bold> <italic><tp:taxon-name><tp:taxon-name-part taxon-name-part-type="genus" reg="Cyrtandra">C.</tp:taxon-name-part> <tp:taxon-name-part taxon-name-part-type="species" reg="ciliata">ciliata</tp:taxon-name-part></tp:taxon-name></italic> corolla, anterior view <bold>G</bold> <italic><tp:taxon-name><tp:taxon-name-part taxon-name-part-type="genus" reg="Cyrtandra">C.</tp:taxon-name-part> <tp:taxon-name-part taxon-name-part-type="species" reg="ciliata">ciliata</tp:taxon-name-part></tp:taxon-name></italic> flower, lateral view <bold>H</bold> <italic><tp:taxon-name><tp:taxon-name-part taxon-name-part-type="genus" reg="Cyrtandra">C.</tp:taxon-name-part> <tp:taxon-name-part taxon-name-part-type="species" reg="ciliata">ciliata</tp:taxon-name-part></tp:taxon-name></italic> cauliflorous cyme inflorescence. All photos taken in the field by M. Johnson.</p></caption><graphic xmlns:xlink="http://www.w3.org/1999/xlink" xlink:href="phytokeys-91-085-g002.jpg" position="float" orientation="portrait" xlink:type="simple" id="oo_174655.jpg"/></fig></tp:treatment-sec><tp:treatment-sec sec-type="description" id="SECID0EVNAC"><title>Description.</title><p>Shrub 0.9–2.2 m tall; <italic>stems</italic> unbranched to few-branched, with a dense indument of dark brown uniseriate multicellular trichomes ca. 0.5 mm long. <italic>Leaves</italic> opposite, internodes 2–7 cm long, blades elliptic to ovate to obovate, 22–39 cm long, 7–17 cm wide, upper surface sparsely strigillose, lower surface glabrate except for the densely pubescent 9–13 secondary veins on each side, margins serrulate to subentire, apex acute, base cuneate to rounded, petioles 5–11 cm long, densely pubescent with short brown trichomes; <italic>inflorescence</italic> an axillary cyme with dense brown pubescence on the peduncles and pedicels, 3–22 flowers, cymules 1–4 flowered, peduncle to 31 mm long, terminated by bracts to 6 mm long, narrowly lanceolate, deciduous after anthesis, pedicels to 31 mm long; <italic>calyx</italic> 6–13 mm long, outer surface pale green and moderately pubescent with appressed dark brown uniseriate trichomes, inner surface white and papillate, unequally cleft into 5 lanceolate coriaceous lobes, 3–10 mm long, apex acuminate, upper lobes occasionally connate, often continuing to split along two or three sutures and curl back after anthesis, deciduous; <italic>corolla</italic> white, tube funnelform, slightly curved near mid point, 23–27 mm long, 6–9 mm wide, outer surface glabrate to densely pubescent with short glandular trichomes, inner surface glabrous, upper lobes 5–7 mm long and 5–6 mm wide, lower lobe 7–8 mm long and 5–6 mm wide, lobes recurving after anthesis; <italic>stamens</italic> 2, ca. 9 mm long, becoming exserted from the corolla tube during ovulate phase, base of the filaments bright orange, anthers apically connate, staminodes 3; <italic>nectary disc</italic> cupulate, annular; <italic>gynoecium</italic> (ovary, style, and stigma) 16–24 mm long, ovary glabrous, style pubescent with capitate glandular trichomes, exserted, stigma shallowly bilobed; <italic>fruit</italic> not seen.</p></tp:treatment-sec><tp:treatment-sec sec-type="distribution" id="SECID0ENOAC"><title>Distribution and ecology.</title><p>
            <italic><tp:taxon-name><tp:taxon-name-part taxon-name-part-type="genus" reg="Cyrtandra">Cyrtandra</tp:taxon-name-part> <tp:taxon-name-part taxon-name-part-type="species" reg="gregoryi">gregoryi</tp:taxon-name-part></tp:taxon-name></italic> is only known from two locations in eastern Taveuni, Fiji, where it grows in lowland forests and along stream banks from ca. 30–50 m (Fig. <xref ref-type="fig" rid="F3">3</xref>).</p><fig id="F3" position="float" orientation="portrait"><label>Figure 3.</label><caption><p>Distribution of <italic><tp:taxon-name><tp:taxon-name-part taxon-name-part-type="genus" reg="Cyrtandra">Cyrtandra</tp:taxon-name-part> <tp:taxon-name-part taxon-name-part-type="species" reg="gregoryi">gregoryi</tp:taxon-name-part></tp:taxon-name></italic> and <italic><tp:taxon-name><tp:taxon-name-part taxon-name-part-type="genus" reg="Cyrtandra">C.</tp:taxon-name-part> <tp:taxon-name-part taxon-name-part-type="species" reg="hispida">hispida</tp:taxon-name-part></tp:taxon-name></italic> on Taveuni, Fiji.</p></caption><graphic xmlns:xlink="http://www.w3.org/1999/xlink" xlink:href="phytokeys-91-085-g003.jpg" position="float" orientation="portrait" xlink:type="simple" id="oo_174656.jpg"/></fig></tp:treatment-sec><tp:treatment-sec sec-type="phenology" id="SECID0EGAAE"><title>Phenology.</title><p>Individuals of this species were in flower when collected in August and November, with fruits likely becoming mature ca. 5–6 months later.</p></tp:treatment-sec><tp:treatment-sec sec-type="etymology" id="SECID0ELAAE"><title>Etymology.</title><p>I am pleased to name this new species after my husband, Gregory Hora, to whom I am most grateful for his assistance in collecting this and other species across Fiji.</p></tp:treatment-sec><tp:treatment-sec sec-type="Phylogenetic placement" id="SECID0EQAAE"><title>Phylogenetic placement.</title><p>A recent phylogenetic study by <xref ref-type="bibr" rid="B10">Johnson et al. (2017)</xref> placed <italic><tp:taxon-name><tp:taxon-name-part taxon-name-part-type="genus" reg="Cyrtandra">Cyrtandra</tp:taxon-name-part> <tp:taxon-name-part taxon-name-part-type="species" reg="gregoryi">gregoryi</tp:taxon-name-part></tp:taxon-name></italic> sister to <italic><tp:taxon-name><tp:taxon-name-part taxon-name-part-type="genus" reg="Cyrtandra">C.</tp:taxon-name-part> <tp:taxon-name-part taxon-name-part-type="species" reg="ciliata">ciliata</tp:taxon-name-part></tp:taxon-name></italic> with strong support (Fig. <xref ref-type="fig" rid="F4">4</xref>). <italic><tp:taxon-name><tp:taxon-name-part taxon-name-part-type="genus" reg="Cyrtandra">Cyrtandra</tp:taxon-name-part> <tp:taxon-name-part taxon-name-part-type="species" reg="ciliata">ciliata</tp:taxon-name-part></tp:taxon-name></italic> is endemic to the Fijian islands of Vanua Levu, Taveuni, and Koro from 300–1100 m <!--PageBreak-->elevation. These species share a cymose inflorescence and glabrous to glabrate leaves. The key provided in the taxonomic treatment by <xref ref-type="bibr" rid="B5">Gillett (1967)</xref> would place <italic><tp:taxon-name><tp:taxon-name-part taxon-name-part-type="genus" reg="Cyrtandra">C.</tp:taxon-name-part> <tp:taxon-name-part taxon-name-part-type="species" reg="gregoryi">gregoryi</tp:taxon-name-part></tp:taxon-name></italic> in species Group 5 based on the branching cyme inflorescence, non-woody inflorescence axis, deciduous calyx, styles and/or stamens being exserted from the corolla tube, and stamens 8–12 mm long.</p><fig id="F4" position="float" orientation="portrait"><label>Figure 4.</label><caption><p>A portion of the Maximum Likelihood phylogram from <xref ref-type="bibr" rid="B10">Johnson et al. (2017)</xref> based on three nuclear (ITS, ETS, <italic>Cyrt</italic>1) and two chloroplast (<italic>psb</italic>A-<italic>trn</italic>H, <italic>rpl</italic>32-<italic>trn</italic>L) loci. Support values shown for each branch are bootstrap and posterior probabilities when ≥ 50% and ≥ 0.50, respectively. An asterisk indicates 100% BS or 1.0 PP; a dash indicates that the branch was not supported.</p></caption><graphic xmlns:xlink="http://www.w3.org/1999/xlink" xlink:href="phytokeys-91-085-g004.jpg" position="float" orientation="portrait" xlink:type="simple" id="oo_174657.jpg"/></fig></tp:treatment-sec><tp:treatment-sec sec-type="conservation status" id="SECID0ELDAE"><title>Conservation status.</title><p>Proposed IUCN Red List Category: Endangered (<abbrev xmlns:xlink="http://www.w3.org/1999/xlink" xlink:title="Endangered" id="ABBRID0ERDAE" xlink:type="simple">EN</abbrev>) based on an estimated area of occupancy of &lt; 500 km<sup>2</sup> (criterion B2), known to exist at no more than five locations (B2a), inferred decline in area of occupancy (B2bii), decline in area, extent, and/or quality of habitat (B2biii), decline in number of mature individuals (B2bv), and population size estimated to number fewer than 250 mature individuals (D).</p><p>Although Bouma National Heritage Park protects ca. 15,000 hectares of intact rainforest on eastern Taveuni, indigenous Fijians are permitted to clear land near villages for agriculture. As a result, large areas of coastal forest are increasingly being cleared for dalo (taro, <italic><tp:taxon-name><tp:taxon-name-part taxon-name-part-type="genus" reg="Colocasia">Colocasia</tp:taxon-name-part> <tp:taxon-name-part taxon-name-part-type="species" reg="esculenta">esculenta</tp:taxon-name-part></tp:taxon-name></italic> (L.) Schott) and yaqona (kava, <italic><tp:taxon-name><tp:taxon-name-part taxon-name-part-type="genus" reg="Piper">Piper</tp:taxon-name-part> <tp:taxon-name-part taxon-name-part-type="species" reg="methysticum">methysticum</tp:taxon-name-part></tp:taxon-name></italic> L.f.), the two main export crops of Taveuni. Given that <italic><tp:taxon-name><tp:taxon-name-part taxon-name-part-type="genus" reg="Cyrtandra">C.</tp:taxon-name-part> <tp:taxon-name-part taxon-name-part-type="species" reg="gregoryi">gregoryi</tp:taxon-name-part></tp:taxon-name></italic> appears to be restricted to low-elevation forests, it is highly likely that individuals of this species were extirpated during clearing for human settlements and agriculture. Invasive plants are also a major threat to native plants in the area; mile-a-minute vine (kudzu, <italic><tp:taxon-name><tp:taxon-name-part taxon-name-part-type="genus" reg="Pueraria">Pueraria</tp:taxon-name-part> <tp:taxon-name-part taxon-name-part-type="species" reg="lobata">lobata</tp:taxon-name-part></tp:taxon-name></italic> (Willd.) Ohwi) may be particularly problematic as it rapidly grows over trees and shrubs and can <!--PageBreak-->kill other plants with heavy shading. Lastly, anthropogenic-induced climate change is a threat to island plant communities. Tropical cyclones are expected to increase in intensity and severity in the coming years (Emmanuel 2005, Knutson 2010), and can have devastating effects on island vegetation due to high winds, flooding, and storm surges (e.g., Cyclone Pam in 2015 caused extensive damage to Vanuatu’s forests). Most recently, Cyclone Winston, the strongest tropical cyclone to make landfall in the South Pacific Basin in recorded history, ravaged the islands of Fiji in February of 2016. The coastal regions of eastern Taveuni were inundated by massive storm surges, and much of the vegetation was damaged by winds of up to 185 mph. Although forested regions can often regenerate after a natural disaster if given sufficient time, recent research in the South Pacific suggests that a cyclone can be a catalyst for human-coping strategies that increase pressure on forest ecosystems and exposes them to invasive plant species (<xref ref-type="bibr" rid="B7">Goulding et al. 2016</xref>).</p></tp:treatment-sec><tp:treatment-sec sec-type="material" id="SECID0ELFAE"><title>Additional specimens examined.</title><p>FIJI. Taveuni: Tavoro Falls Trail in Bouma National Heritage Park, 19 November 2016, <italic>J.C. Game 16/235</italic> with S. Fawcett (PTBG).</p></tp:treatment-sec><tp:treatment-sec sec-type="notes" id="SECID0ETFAE"><title>Notes.</title><p>Eight individuals of <italic><tp:taxon-name><tp:taxon-name-part taxon-name-part-type="genus" reg="Cyrtandra">C.</tp:taxon-name-part> <tp:taxon-name-part taxon-name-part-type="species" reg="gregoryi">gregoryi</tp:taxon-name-part></tp:taxon-name></italic> were recorded during field surveys along the Lavena coastal trail, with all of these being reproductive. Additional field surveys in the area are likely to reveal more individuals. No other <italic><tp:taxon-name><tp:taxon-name-part taxon-name-part-type="genus" reg="Cyrtandra">Cyrtandra</tp:taxon-name-part></tp:taxon-name></italic> species were observed growing sympatrically with <italic><tp:taxon-name><tp:taxon-name-part taxon-name-part-type="genus" reg="Cyrtandra">C.</tp:taxon-name-part> <tp:taxon-name-part taxon-name-part-type="species" reg="gregoryi">gregoryi</tp:taxon-name-part></tp:taxon-name></italic> in the Lavena region, although <italic><tp:taxon-name><tp:taxon-name-part taxon-name-part-type="genus" reg="Cyrtandra">C.</tp:taxon-name-part> <tp:taxon-name-part taxon-name-part-type="species" reg="tempestii">tempestii</tp:taxon-name-part></tp:taxon-name></italic> Horne ex. C.B. Clarke was collected 0.64 km to the SE. An additional collection was made of a single individual of <italic><tp:taxon-name><tp:taxon-name-part taxon-name-part-type="genus" reg="Cyrtandra">C.</tp:taxon-name-part> <tp:taxon-name-part taxon-name-part-type="species" reg="gregoryi">gregoryi</tp:taxon-name-part></tp:taxon-name></italic> near the Tavoro Falls in Bouma National Heritage Park, an area that also hosts <italic><tp:taxon-name><tp:taxon-name-part taxon-name-part-type="genus" reg="Cyrtandra">C.</tp:taxon-name-part> <tp:taxon-name-part taxon-name-part-type="species" reg="ciliata">ciliata</tp:taxon-name-part></tp:taxon-name></italic>.</p></tp:treatment-sec><ref-list><ref id="B10"><mixed-citation xmlns:xlink="http://www.w3.org/1999/xlink" xlink:type="simple">
          <person-group><name name-style="western"><surname>Johnson</surname><given-names>MA</given-names></name><name name-style="western"><surname>Clark</surname><given-names>JR</given-names></name><name name-style="western"><surname>Wagner</surname><given-names>WL</given-names></name><name name-style="western"><surname>McDade</surname><given-names>LA</given-names></name></person-group> (<year>2017</year>) <article-title>A molecular phylogeny of the Pacific clade of <italic><tp:taxon-name><tp:taxon-name-part taxon-name-part-type="genus">Cyrtandra</tp:taxon-name-part></tp:taxon-name></italic> reveals a Fijian origin, recent diversification, and the importance of founder events.</article-title> <source>Molecular Phylogenetics and Evolution</source> <volume>116</volume>: <fpage>30</fpage>–<lpage>48</lpage>. <ext-link xlink:type="simple" ext-link-type="doi" xlink:href="10.1016/j.ympev.2017.07.004">https://doi.org/10.1016/j.ympev.2017.07.004</ext-link></mixed-citation></ref><ref id="B5"><mixed-citation xmlns:xlink="http://www.w3.org/1999/xlink" xlink:type="simple">
          <person-group><name name-style="western"><surname>Gillett</surname><given-names>GW</given-names></name></person-group> (<year>1967</year>) <article-title>The genus <italic><tp:taxon-name><tp:taxon-name-part taxon-name-part-type="genus">Cyrtandra</tp:taxon-name-part></tp:taxon-name></italic> in Fiji.</article-title> <source>Contributions from the United States National Herbarium</source> <volume>37</volume>: <fpage>107</fpage>–<lpage>159</lpage>.</mixed-citation></ref><ref id="B7"><mixed-citation xmlns:xlink="http://www.w3.org/1999/xlink" xlink:type="simple">
          <person-group><name name-style="western"><surname>Goulding</surname><given-names>W</given-names></name><name name-style="western"><surname>Moss</surname><given-names>PT</given-names></name><name name-style="western"><surname>McAlpine</surname><given-names>CA</given-names></name></person-group> (<year>2016</year>) <article-title>Cascading effects of cyclones on the biodiversity of Southwest Pacific islands.</article-title> <source>Biological Conservation</source> <volume>193</volume>: <fpage>143</fpage>–<lpage>152</lpage>. <ext-link xlink:type="simple" ext-link-type="doi" xlink:href="10.1016/j.biocon.2015.11.022">https://doi.org/10.1016/j.biocon.2015.11.022</ext-link></mixed-citation></ref></ref-list></tp:taxon-treatment>
