# Supplementary material for: Four new species of Cyrtandra (Gesneriaceae) from the South Pacific islands of Fiji
Source: PhytoKeys. 2017 Dec 15;(91):85–104. doi: 10.3897/phytokeys.91.21623 (PMC5742233; doi:10.3897/phytokeys.91.21623)
Supplement: XML Treatment for Cyrtandra hispida [file phytokeys.91.21623-treatment2.xml]

<!DOCTYPE tp:taxon-treatment
  PUBLIC "-//TaxonX//DTD Taxonomic Treatment Publishing DTD v0 20100105//EN" "tax-treatment-NSO.dtd">
<tp:taxon-treatment xmlns:tp="http://www.plazi.org/taxpub"><tp:treatment-meta><kwd-group><label>Taxon classification</label><kwd><named-content xmlns:xlink="http://www.w3.org/1999/xlink" content-type="kingdom">Plantae</named-content></kwd><kwd><named-content xmlns:xlink="http://www.w3.org/1999/xlink" content-type="order">Lamiales</named-content></kwd><kwd><named-content xmlns:xlink="http://www.w3.org/1999/xlink" content-type="family">Gesneriaceae</named-content></kwd></kwd-group><mixed-citation publication-type="journal"><person-group><name><surname>Johnson</surname><given-names>Melissa A.</given-names></name></person-group><article-title>Four new species of <italic><tp:taxon-name><tp:taxon-name-part taxon-name-part-type="genus" reg="Cyrtandra">Cyrtandra</tp:taxon-name-part></tp:taxon-name></italic> (<tp:taxon-name><tp:taxon-name-part taxon-name-part-type="family">Gesneriaceae</tp:taxon-name-part></tp:taxon-name>) from the South Pacific islands of Fiji</article-title><source>PhytoKeys</source><day>15</day><month>12</month><year>2017</year><volume>2017</volume><issue>91</issue><fpage>85</fpage><lpage>104</lpage><pub-id pub-id-type="doi">10.3897/phytokeys.91.21623</pub-id></mixed-citation></tp:treatment-meta><tp:nomenclature><tp:taxon-name>
            <tp:taxon-name-part taxon-name-part-type="genus" reg="Cyrtandra">Cyrtandra</tp:taxon-name-part>
            <tp:taxon-name-part taxon-name-part-type="species" reg="hispida">hispida</tp:taxon-name-part>
            <object-id xmlns:xlink="http://www.w3.org/1999/xlink" content-type="ipni" xlink:type="simple">urn:lsid:ipni.org:names:77174061-1</object-id>
          </tp:taxon-name><tp:taxon-authority>M.A.Johnson</tp:taxon-authority><tp:taxon-status xmlns:xlink="http://www.w3.org/1999/xlink" xlink:type="simple">sp. nov.</tp:taxon-status><xref ref-type="fig" rid="F5">Figs 5</xref><xref ref-type="fig" rid="F6">, 6</xref></tp:nomenclature><tp:treatment-sec sec-type="diagnosis" id="SECID0EIJAE"><title>Diagnosis.</title><p>
            <italic><tp:taxon-name><tp:taxon-name-part taxon-name-part-type="genus" reg="Cyrtandra">Cyrtandra</tp:taxon-name-part> <tp:taxon-name-part taxon-name-part-type="species" reg="hispida">hispida</tp:taxon-name-part></tp:taxon-name></italic> is morphologically similar to <tp:taxon-name><tp:taxon-name-part taxon-name-part-type="genus" reg="Cyrtandra">C.</tp:taxon-name-part> <tp:taxon-name-part taxon-name-part-type="species" reg="waisaliensis">waisaliensis</tp:taxon-name-part></tp:taxon-name> sp. nov., but differs in its axillary cyme inflorescence of 2–4 flowers (vs. cauliflorous cyme inflorescence of 2–8 flowers), green bracts and bracteoles 5–9 mm long (vs. white bracts and bracteoles 3–10 mm long), calyx pale green and 29–31 mm long (vs. calyx white and 23–37 mm long), corolla tube 31–34 mm long (vs. corolla tube 23–27 mm long), and staminodes 2 (vs. staminodes 3).</p></tp:treatment-sec><tp:treatment-sec sec-type="material" id="SECID0EDKAE"><title>Type.</title><p>FIJI. Taveuni: Des Voeux Peak, <named-content xmlns:xlink="http://www.w3.org/1999/xlink" content-type="dwc:verbatimCoordinates" xlink:type="simple"><named-content content-type="geo-json" specific-use="{&#34;type&#34;:&#34;Point&#34;,&#34;coordinates&#34;:[-179.966167,-16.841333]}" id="NCID0EMKAE" xlink:type="simple">16°50.48'S, 179°57.97'W</named-content></named-content>, 1109 m elev., 13 July 2014, <italic>M.A. Johnson 91</italic> with G.J. Hora (holotype: RSA; isotype: SUVA).</p><fig id="F5" position="float" orientation="portrait"><label>Figure 5.</label><caption><p>
                <italic><tp:taxon-name><tp:taxon-name-part taxon-name-part-type="genus" reg="Cyrtandra">Cyrtandra</tp:taxon-name-part> <tp:taxon-name-part taxon-name-part-type="species" reg="hispida">hispida</tp:taxon-name-part></tp:taxon-name></italic> M.A.Johnson. <bold>A</bold> Habit <bold>B</bold> Inflorescence <bold>C</bold> Corolla, anterior view <bold>D</bold> Corolla, longitudinal section <bold>E</bold> Calyx, longitudinal section and young fruit. Drawn from Johnson 91 (RSA, SUVA), Johnson 212 (SUVA), Johnson 215 (RSA), and field images.</p></caption><graphic xmlns:xlink="http://www.w3.org/1999/xlink" xlink:href="phytokeys-91-085-g005.jpg" position="float" orientation="portrait" xlink:type="simple" id="oo_174658.jpg"/></fig><fig id="F6" position="float" orientation="portrait"><label>Figure 6.</label><caption><p>
                <italic><tp:taxon-name><tp:taxon-name-part taxon-name-part-type="genus" reg="Cyrtandra">Cyrtandra</tp:taxon-name-part> <tp:taxon-name-part taxon-name-part-type="species" reg="hispida">hispida</tp:taxon-name-part></tp:taxon-name></italic> M.A.Johnson and closest relative (<italic><tp:taxon-name><tp:taxon-name-part taxon-name-part-type="genus" reg="Cyrtandra">C.</tp:taxon-name-part> <tp:taxon-name-part taxon-name-part-type="species" reg="cephalophora">cephalophora</tp:taxon-name-part></tp:taxon-name></italic>) based on molecular phylogeny by <xref ref-type="bibr" rid="B10">Johnson et al. (2017)</xref>. <bold>A</bold> <italic><tp:taxon-name><tp:taxon-name-part taxon-name-part-type="genus" reg="Cyrtandra">C.</tp:taxon-name-part> <tp:taxon-name-part taxon-name-part-type="species" reg="hispida">hispida</tp:taxon-name-part></tp:taxon-name></italic> corolla, anterior view <bold>B</bold> <italic><tp:taxon-name><tp:taxon-name-part taxon-name-part-type="genus" reg="Cyrtandra">C.</tp:taxon-name-part> <tp:taxon-name-part taxon-name-part-type="species" reg="hispida">hispida</tp:taxon-name-part></tp:taxon-name></italic> flower, lateral view <bold>C</bold> <italic><tp:taxon-name><tp:taxon-name-part taxon-name-part-type="genus" reg="Cyrtandra">C.</tp:taxon-name-part> <tp:taxon-name-part taxon-name-part-type="species" reg="hispida">hispida</tp:taxon-name-part></tp:taxon-name></italic> shrub habit and axillary cyme inflorescence <bold>D</bold> <italic><tp:taxon-name><tp:taxon-name-part taxon-name-part-type="genus" reg="Cyrtandra">C.</tp:taxon-name-part> <tp:taxon-name-part taxon-name-part-type="species" reg="cephalophora">cephalophora</tp:taxon-name-part></tp:taxon-name></italic> shrub habit <bold>E</bold> <italic><tp:taxon-name><tp:taxon-name-part taxon-name-part-type="genus" reg="Cyrtandra">C.</tp:taxon-name-part> <tp:taxon-name-part taxon-name-part-type="species" reg="cephalophora">cephalophora</tp:taxon-name-part></tp:taxon-name></italic> capitate-cylindrical cauliflorous inflorescence and young fruits <bold>F</bold> <italic><tp:taxon-name><tp:taxon-name-part taxon-name-part-type="genus" reg="Cyrtandra">C.</tp:taxon-name-part> <tp:taxon-name-part taxon-name-part-type="species" reg="cephalophora">cephalophora</tp:taxon-name-part></tp:taxon-name></italic> corolla, anterior view. All photos taken in the field by M. Johnson, with photos of <italic><tp:taxon-name><tp:taxon-name-part taxon-name-part-type="genus" reg="Cyrtandra">C.</tp:taxon-name-part> <tp:taxon-name-part taxon-name-part-type="species" reg="hispida">hispida</tp:taxon-name-part></tp:taxon-name></italic> taken from the type collection.</p></caption><graphic xmlns:xlink="http://www.w3.org/1999/xlink" xlink:href="phytokeys-91-085-g006.jpg" position="float" orientation="portrait" xlink:type="simple" id="oo_174659.jpg"/></fig></tp:treatment-sec><tp:treatment-sec sec-type="description" id="SECID0EVPAE"><title>Description.</title><p>Shrub 0.6–1.2 m tall; <italic>stems</italic> unbranched or few-branched, with light brown hispid uniseriate multicellular trichomes ca. 5 mm long. <italic>Leaves</italic> opposite, internodes 3–9 cm long, the blades oval to ovate to obovate, 15–22 cm long, 8–10 cm wide, upper and lower surfaces densely strigose with light brown uniseriate trichomes to 2 mm long, 5–7 secondary veins on each side, margins serrate to biserrate, apex acute to acuminate, base oblique or aequilateral and rounded to cuneate, petioles 4–9 cm long, densely pubescent with hispid trichomes ca. 6 mm long; <italic>inflorescence</italic> an axillary cyme, 2–4 flowered, densely hispid throughout, peduncle 10–14 mm long, terminated by green bracts 5–9 mm long, ovate to narrowly lanceolate, densely hispid, pedicels 27–28 mm long, often subtended by bracteoles similar to the outer bracts; <italic>calyx</italic> pale green, cylindrical, 29–31 mm long, unequally cleft into five triangular lobes 4–11 mm long, outer and inner surfaces densely hispid with uniseriate trichomes, persistent on developing fruits; <italic>corolla</italic> white, bilabiate, tube narrowly funnelform, slightly curved near mid point, outer and inner surface glabrous, 31–34 mm long and 8–9 mm wide, upper lobes 12–15 mm long and 10–14 mm wide, lower lobe 13–20 mm long and 10–15 mm wide; <italic>stamens</italic> 2, ca. 7 mm long, anthers apically connate, staminodes 2; <italic>nectary disc</italic> cupulate, annular, deciduous from the fruit; <italic>gynoecium</italic> (ovary, style, and stigma) ca. 22 mm long, ovary and style glabrous, stigma applanate, bilobed; <italic>berries</italic> green when immature, ellipsoid, glabrous, up to 18 mm long and 11 mm wide, tipped by the basal 3 mm of the persistent style, enclosed by the persistent calyx, mature fruit not seen.</p><!--PageBreak--></tp:treatment-sec><tp:treatment-sec sec-type="distribution" id="SECID0EOQAE"><title>Distribution and ecology.</title><p>
            <italic><tp:taxon-name><tp:taxon-name-part taxon-name-part-type="genus" reg="Cyrtandra">Cyrtandra</tp:taxon-name-part> <tp:taxon-name-part taxon-name-part-type="species" reg="hispida">hispida</tp:taxon-name-part></tp:taxon-name></italic> is only known from two populations in the upland rainforests of Taveuni, Fiji, where plants occur on exposed hillsides composed of volcanic cinders, and on rocky stream banks from 697–1126 m elevation (Fig. <xref ref-type="fig" rid="F3">3</xref>).</p><!--PageBreak--></tp:treatment-sec><tp:treatment-sec sec-type="phenology" id="SECID0EERAE"><title>Phenology.</title><p>Individuals of this species were in flower when collected in July, with fruits likely becoming mature ca. 5–6 months later (December–January).</p></tp:treatment-sec><tp:treatment-sec sec-type="etymology" id="SECID0EJRAE"><title>Etymology.</title><p>This species is named for the stiff trichomes that cover the stems, leaves, and inflorescences.</p></tp:treatment-sec><tp:treatment-sec sec-type="Phylogenetic placement" id="SECID0EORAE"><title>Phylogenetic placement.</title><p>A recent phylogenetic study by <xref ref-type="bibr" rid="B10">Johnson et al. (2017)</xref> placed <italic><tp:taxon-name><tp:taxon-name-part taxon-name-part-type="genus" reg="Cyrtandra">Cyrtandra</tp:taxon-name-part> <tp:taxon-name-part taxon-name-part-type="species" reg="hispida">hispida</tp:taxon-name-part></tp:taxon-name></italic> in a weakly supported clade with four other species (<italic><tp:taxon-name><tp:taxon-name-part taxon-name-part-type="genus" reg="Cyrtandra">C.</tp:taxon-name-part> <tp:taxon-name-part taxon-name-part-type="species" reg="cephalophora">cephalophora</tp:taxon-name-part></tp:taxon-name></italic> Gillespie, <italic><tp:taxon-name><tp:taxon-name-part taxon-name-part-type="genus" reg="Cyrtandra">C.</tp:taxon-name-part> <tp:taxon-name-part taxon-name-part-type="species" reg="waisaliensis">waisaliensis</tp:taxon-name-part></tp:taxon-name></italic> sp. nov., <italic><tp:taxon-name><tp:taxon-name-part taxon-name-part-type="genus" reg="Cyrtandra">C.</tp:taxon-name-part> <tp:taxon-name-part taxon-name-part-type="species" reg="dolichocarpa">dolichocarpa</tp:taxon-name-part></tp:taxon-name></italic> A. Gray, <italic><tp:taxon-name><tp:taxon-name-part taxon-name-part-type="genus" reg="Cyrtandra">C.</tp:taxon-name-part> <tp:taxon-name-part taxon-name-part-type="species" reg="longifructosa">longifructosa</tp:taxon-name-part></tp:taxon-name></italic> sp. nov.) that are recorded from the Fijian Islands of Viti Levu (<italic><tp:taxon-name><tp:taxon-name-part taxon-name-part-type="genus" reg="Cyrtandra">C.</tp:taxon-name-part> <tp:taxon-name-part taxon-name-part-type="species" reg="cephalophora">cephalophora</tp:taxon-name-part></tp:taxon-name></italic>) and/or Vanua Levu (<italic><tp:taxon-name><tp:taxon-name-part taxon-name-part-type="genus" reg="Cyrtandra">C.</tp:taxon-name-part> <tp:taxon-name-part taxon-name-part-type="species" reg="cephalophora">cephalophora</tp:taxon-name-part></tp:taxon-name></italic>, <italic><tp:taxon-name><tp:taxon-name-part taxon-name-part-type="genus" reg="Cyrtandra">C.</tp:taxon-name-part> <tp:taxon-name-part taxon-name-part-type="species" reg="waisaliensis">waisaliensis</tp:taxon-name-part></tp:taxon-name></italic>, <italic><tp:taxon-name><tp:taxon-name-part taxon-name-part-type="genus" reg="Cyrtandra">C.</tp:taxon-name-part> <tp:taxon-name-part taxon-name-part-type="species" reg="dolichocarpa">dolichocarpa</tp:taxon-name-part></tp:taxon-name></italic>, <italic><tp:taxon-name><tp:taxon-name-part taxon-name-part-type="genus" reg="Cyrtandra">C.</tp:taxon-name-part> <tp:taxon-name-part taxon-name-part-type="species" reg="longifructosa">longifructosa</tp:taxon-name-part></tp:taxon-name></italic>) (Fig. <xref ref-type="fig" rid="F4">4</xref>). Within this clade, <italic><tp:taxon-name><tp:taxon-name-part taxon-name-part-type="genus" reg="Cyrtandra">C.</tp:taxon-name-part> <tp:taxon-name-part taxon-name-part-type="species" reg="hispida">hispida</tp:taxon-name-part></tp:taxon-name></italic> is most similar morphologically to <italic><tp:taxon-name><tp:taxon-name-part taxon-name-part-type="genus" reg="Cyrtandra">C.</tp:taxon-name-part> <tp:taxon-name-part taxon-name-part-type="species" reg="waisaliensis">waisaliensis</tp:taxon-name-part></tp:taxon-name></italic> (sp. nov., described below). Both species have large bilabiate corollas, persistent cylindrical calyces, ovate to obovate leaves, and a dense indument of long stiff trichomes covering the stems, leaves, and inflorescences. Additional sampling of species and of nuclear genic regions may be required to confidently place <italic><tp:taxon-name><tp:taxon-name-part taxon-name-part-type="genus" reg="Cyrtandra">C.</tp:taxon-name-part> <tp:taxon-name-part taxon-name-part-type="species" reg="hispida">hispida</tp:taxon-name-part></tp:taxon-name></italic> with its closest relatives. The key provided in the taxonomic treatment by <xref ref-type="bibr" rid="B5">Gillett (1967)</xref> would place <italic><tp:taxon-name><tp:taxon-name-part taxon-name-part-type="genus" reg="Cyrtandra">C.</tp:taxon-name-part> <tp:taxon-name-part taxon-name-part-type="species" reg="hispida">hispida</tp:taxon-name-part></tp:taxon-name></italic> in species Group 2 based on the branching cyme inflorescence and the persistent calyx.</p></tp:treatment-sec><tp:treatment-sec sec-type="conservation status" id="SECID0E1WAE"><title>Conservation status.</title><p>Proposed IUCN Red List Category: Endangered (<abbrev xmlns:xlink="http://www.w3.org/1999/xlink" xlink:title="Endangered" id="ABBRID0EAXAE" xlink:type="simple">EN</abbrev>) based on an estimated area of occupancy of &lt; 500 km<sup>2</sup> (criterion B2), known to exist at no more than five locations (B2a), projected decline in extent of occurrence (B2bi), area of occupancy (B2bii), and area, extent, and/or quality of habitat (B2biii). Although the two areas where this species has been collected are within the Taveuni Forest Reserve, the forest above Somosomo Village is currently being cleared for a hydropower <!--PageBreak-->dam (M. Johnson, pers. obs.). Additional threats include mining for gold and copper, invasion by plant species such as <italic><tp:taxon-name><tp:taxon-name-part taxon-name-part-type="genus" reg="Clidemia">Clidemia</tp:taxon-name-part> <tp:taxon-name-part taxon-name-part-type="species" reg="hirta">hirta</tp:taxon-name-part></tp:taxon-name></italic> (L.) D. Don (Koster’s curse; M. Johnson, pers. obs), and damage from tropical cyclones. Further surveys are needed in the upland forests of Taveuni (which remain relatively unexplored, exceptions being the area surrounding Lake Tagimoucia and the road to Des Voeux Peak) to determine the extent of occurrence and population demographics of <italic><tp:taxon-name><tp:taxon-name-part taxon-name-part-type="genus" reg="Cyrtandra">C.</tp:taxon-name-part> <tp:taxon-name-part taxon-name-part-type="species" reg="hispida">hispida</tp:taxon-name-part></tp:taxon-name></italic>.</p></tp:treatment-sec><tp:treatment-sec sec-type="material" id="SECID0E5XAE"><title>Additional specimens examined.</title><p>FIJI. Taveuni: mountains above Somosomo, <named-content xmlns:xlink="http://www.w3.org/1999/xlink" content-type="dwc:verbatimCoordinates" xlink:type="simple"><named-content content-type="geo-json" specific-use="{&#34;type&#34;:&#34;Point&#34;,&#34;coordinates&#34;:[-179.935000,-16.794500]}" id="NCID0EHYAE" xlink:type="simple">16°47.67'S, 179°56.10'W</named-content></named-content>, 693 m elev., 24 August 2015, <italic>M.A. Johnson 212</italic> (SUVA), <italic>M.A. Johnson 215</italic> (RSA).</p></tp:treatment-sec><tp:treatment-sec sec-type="notes" id="SECID0EQYAE"><title>Notes.</title><p>
            <italic><tp:taxon-name><tp:taxon-name-part taxon-name-part-type="genus" reg="Cyrtandra">Cyrtandra</tp:taxon-name-part> <tp:taxon-name-part taxon-name-part-type="species" reg="hispida">hispida</tp:taxon-name-part></tp:taxon-name></italic> was observed to grow sympatrically with three species on Des Voeux Peak (<italic><tp:taxon-name><tp:taxon-name-part taxon-name-part-type="genus" reg="Cyrtandra">C.</tp:taxon-name-part> <tp:taxon-name-part taxon-name-part-type="species" reg="leucantha">leucantha</tp:taxon-name-part></tp:taxon-name></italic> A.C. Sm., <italic><tp:taxon-name><tp:taxon-name-part taxon-name-part-type="genus" reg="Cyrtandra">C.</tp:taxon-name-part> <tp:taxon-name-part taxon-name-part-type="species" reg="ciliata">ciliata</tp:taxon-name-part></tp:taxon-name></italic>, and <tp:taxon-name><tp:taxon-name-part taxon-name-part-type="genus" reg="Cyrtandra">Cyrtandra</tp:taxon-name-part></tp:taxon-name> <italic>sp.</italic>) and three species in the mountains above Somosomo (<italic><tp:taxon-name><tp:taxon-name-part taxon-name-part-type="genus" reg="Cyrtandra">C.</tp:taxon-name-part> <tp:taxon-name-part taxon-name-part-type="species" reg="leucantha">leucantha</tp:taxon-name-part></tp:taxon-name></italic>, <italic><tp:taxon-name><tp:taxon-name-part taxon-name-part-type="genus" reg="Cyrtandra">C.</tp:taxon-name-part> <tp:taxon-name-part taxon-name-part-type="species" reg="ciliata">ciliata</tp:taxon-name-part></tp:taxon-name></italic>, <italic><tp:taxon-name><tp:taxon-name-part taxon-name-part-type="genus" reg="Cyrtandra">C.</tp:taxon-name-part> <tp:taxon-name-part taxon-name-part-type="species" reg="taviunensis">taviunensis</tp:taxon-name-part></tp:taxon-name></italic> Gillespie). Several individuals were observed that appeared to be of hybrid origin in these populations, with the widespread and common <italic><tp:taxon-name><tp:taxon-name-part taxon-name-part-type="genus" reg="Cyrtandra">C.</tp:taxon-name-part> <tp:taxon-name-part taxon-name-part-type="species" reg="ciliata">ciliata</tp:taxon-name-part></tp:taxon-name></italic> inferred as one of the parents based on similar floral morphology. While the observation of ongoing hybridization in these populations suggests the possibility of <italic><tp:taxon-name><tp:taxon-name-part taxon-name-part-type="genus" reg="Cyrtandra">C.</tp:taxon-name-part> <tp:taxon-name-part taxon-name-part-type="species" reg="hispida">hispida</tp:taxon-name-part></tp:taxon-name></italic> being of hybrid origin, none of the sympatric species have morphological characters similar to <italic><tp:taxon-name><tp:taxon-name-part taxon-name-part-type="genus" reg="Cyrtandra">C.</tp:taxon-name-part> <tp:taxon-name-part taxon-name-part-type="species" reg="hispida">hispida</tp:taxon-name-part></tp:taxon-name></italic>. Furthermore, <italic><tp:taxon-name><tp:taxon-name-part taxon-name-part-type="genus" reg="Cyrtandra">C.</tp:taxon-name-part> <tp:taxon-name-part taxon-name-part-type="species" reg="hispida">hispida</tp:taxon-name-part></tp:taxon-name></italic> is placed in a clade of species that are endemic to the neighboring islands of Vanua Levu and Viti Levu, and does not appear to be closely related to species endemic to Taveuni.</p></tp:treatment-sec><tp:treatment-sec><!--Section generated to contain objects referenced in tp:taxon-treatment.--><fig id="F3" position="float" orientation="portrait"><label>Figure 3.</label><caption><p>Distribution of <italic><tp:taxon-name><tp:taxon-name-part taxon-name-part-type="genus" reg="Cyrtandra">Cyrtandra</tp:taxon-name-part> <tp:taxon-name-part taxon-name-part-type="species" reg="gregoryi">gregoryi</tp:taxon-name-part></tp:taxon-name></italic> and <italic><tp:taxon-name><tp:taxon-name-part taxon-name-part-type="genus" reg="Cyrtandra">C.</tp:taxon-name-part> <tp:taxon-name-part taxon-name-part-type="species" reg="hispida">hispida</tp:taxon-name-part></tp:taxon-name></italic> on Taveuni, Fiji.</p></caption><graphic xmlns:xlink="http://www.w3.org/1999/xlink" xlink:href="phytokeys-91-085-g003.jpg" position="float" orientation="portrait" xlink:type="simple" id="oo_174656.jpg"/></fig><fig id="F4" position="float" orientation="portrait"><label>Figure 4.</label><caption><p>A portion of the Maximum Likelihood phylogram from <xref ref-type="bibr" rid="B10">Johnson et al. (2017)</xref> based on three nuclear (ITS, ETS, <italic>Cyrt</italic>1) and two chloroplast (<italic>psb</italic>A-<italic>trn</italic>H, <italic>rpl</italic>32-<italic>trn</italic>L) loci. Support values shown for each branch are bootstrap and posterior probabilities when ≥ 50% and ≥ 0.50, respectively. An asterisk indicates 100% BS or 1.0 PP; a dash indicates that the branch was not supported.</p></caption><graphic xmlns:xlink="http://www.w3.org/1999/xlink" xlink:href="phytokeys-91-085-g004.jpg" position="float" orientation="portrait" xlink:type="simple" id="oo_174657.jpg"/></fig></tp:treatment-sec><ref-list><ref id="B10"><mixed-citation xmlns:xlink="http://www.w3.org/1999/xlink" xlink:type="simple">
          <person-group><name name-style="western"><surname>Johnson</surname><given-names>MA</given-names></name><name name-style="western"><surname>Clark</surname><given-names>JR</given-names></name><name name-style="western"><surname>Wagner</surname><given-names>WL</given-names></name><name name-style="western"><surname>McDade</surname><given-names>LA</given-names></name></person-group> (<year>2017</year>) <article-title>A molecular phylogeny of the Pacific clade of <italic><tp:taxon-name><tp:taxon-name-part taxon-name-part-type="genus">Cyrtandra</tp:taxon-name-part></tp:taxon-name></italic> reveals a Fijian origin, recent diversification, and the importance of founder events.</article-title> <source>Molecular Phylogenetics and Evolution</source> <volume>116</volume>: <fpage>30</fpage>–<lpage>48</lpage>. <ext-link xlink:type="simple" ext-link-type="doi" xlink:href="10.1016/j.ympev.2017.07.004">https://doi.org/10.1016/j.ympev.2017.07.004</ext-link></mixed-citation></ref><ref id="B5"><mixed-citation xmlns:xlink="http://www.w3.org/1999/xlink" xlink:type="simple">
          <person-group><name name-style="western"><surname>Gillett</surname><given-names>GW</given-names></name></person-group> (<year>1967</year>) <article-title>The genus <italic><tp:taxon-name><tp:taxon-name-part taxon-name-part-type="genus">Cyrtandra</tp:taxon-name-part></tp:taxon-name></italic> in Fiji.</article-title> <source>Contributions from the United States National Herbarium</source> <volume>37</volume>: <fpage>107</fpage>–<lpage>159</lpage>.</mixed-citation></ref></ref-list></tp:taxon-treatment>
