# Supplementary material for: Four new species of Cyrtandra (Gesneriaceae) from the South Pacific islands of Fiji
Source: PhytoKeys. 2017 Dec 15;(91):85–104. doi: 10.3897/phytokeys.91.21623 (PMC5742233; doi:10.3897/phytokeys.91.21623)
Supplement: XML Treatment for Cyrtandra longifructosa [file phytokeys.91.21623-treatment3.xml]

<!DOCTYPE tp:taxon-treatment
  PUBLIC "-//TaxonX//DTD Taxonomic Treatment Publishing DTD v0 20100105//EN" "tax-treatment-NSO.dtd">
<tp:taxon-treatment xmlns:tp="http://www.plazi.org/taxpub"><tp:treatment-meta><kwd-group><label>Taxon classification</label><kwd><named-content xmlns:xlink="http://www.w3.org/1999/xlink" content-type="kingdom">Plantae</named-content></kwd><kwd><named-content xmlns:xlink="http://www.w3.org/1999/xlink" content-type="order">Lamiales</named-content></kwd><kwd><named-content xmlns:xlink="http://www.w3.org/1999/xlink" content-type="family">Gesneriaceae</named-content></kwd></kwd-group><mixed-citation publication-type="journal"><person-group><name><surname>Johnson</surname><given-names>Melissa A.</given-names></name></person-group><article-title>Four new species of <italic><tp:taxon-name><tp:taxon-name-part taxon-name-part-type="genus" reg="Cyrtandra">Cyrtandra</tp:taxon-name-part></tp:taxon-name></italic> (<tp:taxon-name><tp:taxon-name-part taxon-name-part-type="family">Gesneriaceae</tp:taxon-name-part></tp:taxon-name>) from the South Pacific islands of Fiji</article-title><source>PhytoKeys</source><day>15</day><month>12</month><year>2017</year><volume>2017</volume><issue>91</issue><fpage>85</fpage><lpage>104</lpage><pub-id pub-id-type="doi">10.3897/phytokeys.91.21623</pub-id></mixed-citation></tp:treatment-meta><tp:nomenclature><tp:taxon-name>
            <tp:taxon-name-part taxon-name-part-type="genus" reg="Cyrtandra">Cyrtandra</tp:taxon-name-part>
            <tp:taxon-name-part taxon-name-part-type="species" reg="longifructosa">longifructosa</tp:taxon-name-part>
            <object-id xmlns:xlink="http://www.w3.org/1999/xlink" content-type="ipni" xlink:type="simple">urn:lsid:ipni.org:names:77174062-1</object-id>
          </tp:taxon-name><tp:taxon-authority>M.A.Johnson</tp:taxon-authority><tp:taxon-status xmlns:xlink="http://www.w3.org/1999/xlink" xlink:type="simple">sp. nov.</tp:taxon-status><xref ref-type="fig" rid="F7">Figs 7</xref><xref ref-type="fig" rid="F8">, 8</xref></tp:nomenclature><tp:treatment-sec sec-type="diagnosis" id="SECID0E44AE"><title>Diagnosis.</title><p>This species is closely related to <italic><tp:taxon-name><tp:taxon-name-part taxon-name-part-type="genus" reg="Cyrtandra">C.</tp:taxon-name-part> <tp:taxon-name-part taxon-name-part-type="species" reg="dolichocarpa">dolichocarpa</tp:taxon-name-part></tp:taxon-name></italic> (Fig. <xref ref-type="fig" rid="F8">8</xref>), but differs in its glabrous elliptic-ovate leaves (vs. moderately pubescent lanceolate-ovate leaves), blades up to 22 × 9 cm (vs. blades up to 17 × 7 cm), petioles 3–9 cm long (vs. petioles 1–4 cm long), deciduous lanceolate bracts (vs. persistent ovate bracts), peduncles 2–4 mm long (vs. 5–10 mm long), pedicels 11–18 mm long (vs. 21–27 mm long), deciduous beaked calyx (vs. persistent cylindrical calyx), and corolla tube 23–29 mm long (vs. corolla tube 36–55 mm long).</p></tp:treatment-sec><tp:treatment-sec sec-type="material" id="SECID0ES5AE"><title>Type.</title><p>FIJI. Vanua Levu: ca. 0.8 km NE of Waisali Village along the Waisali Creek, <named-content xmlns:xlink="http://www.w3.org/1999/xlink" content-type="dwc:verbatimCoordinates" xlink:type="simple"><named-content content-type="geo-json" specific-use="{&#34;type&#34;:&#34;Point&#34;,&#34;coordinates&#34;:[179.242333,-16.641833]}" id="NCID0E25AE" xlink:type="simple">16°38.51'S, 179°14.54'E</named-content></named-content>, 110 m elev., 09 July 2014, <italic>M.A. Johnson 65</italic> with G.J. Hora (holotype: SUVA; isotype: RSA).</p><fig id="F7" position="float" orientation="portrait"><label>Figure 7.</label><caption><p>
                <italic><tp:taxon-name><tp:taxon-name-part taxon-name-part-type="genus" reg="Cyrtandra">Cyrtandra</tp:taxon-name-part> <tp:taxon-name-part taxon-name-part-type="species" reg="longifructosa">longifructosa</tp:taxon-name-part></tp:taxon-name></italic> M.A.Johnson. <bold>A</bold> Habit <bold>B</bold> Corolla, staminate phase, anterior view <bold>C</bold> Mature elongate cylindrical fruit <bold>D</bold> Inflorescence and young fruit <bold>E</bold> Corolla, ovulate phase, anterior view. Drawn from Johnson 65 (SUVA, RSA), Johnson 59 (RSA), and field images.</p></caption><graphic xmlns:xlink="http://www.w3.org/1999/xlink" xlink:href="phytokeys-91-085-g007.jpg" position="float" orientation="portrait" xlink:type="simple" id="oo_174660.jpg"/></fig><fig id="F8" position="float" orientation="portrait"><label>Figure 8.</label><caption><p>
                <italic><tp:taxon-name><tp:taxon-name-part taxon-name-part-type="genus" reg="Cyrtandra">Cyrtandra</tp:taxon-name-part> <tp:taxon-name-part taxon-name-part-type="species" reg="longifructosa">longifructosa</tp:taxon-name-part></tp:taxon-name></italic> M.A.Johnson and closest relative (<italic><tp:taxon-name><tp:taxon-name-part taxon-name-part-type="genus" reg="Cyrtandra">C.</tp:taxon-name-part> <tp:taxon-name-part taxon-name-part-type="species" reg="dolichocarpa">dolichocarpa</tp:taxon-name-part></tp:taxon-name></italic>) based on molecular phylogeny by <xref ref-type="bibr" rid="B10">Johnson et al. (2017)</xref>. <bold>A</bold> <italic><tp:taxon-name><tp:taxon-name-part taxon-name-part-type="genus" reg="Cyrtandra">C.</tp:taxon-name-part> <tp:taxon-name-part taxon-name-part-type="species" reg="longifructosa">longifructosa</tp:taxon-name-part></tp:taxon-name></italic> corolla, anterior view <bold>B</bold> <italic><tp:taxon-name><tp:taxon-name-part taxon-name-part-type="genus" reg="Cyrtandra">C.</tp:taxon-name-part> <tp:taxon-name-part taxon-name-part-type="species" reg="longifructosa">longifructosa</tp:taxon-name-part></tp:taxon-name></italic> flower, lateral view <bold>C</bold> <italic><tp:taxon-name><tp:taxon-name-part taxon-name-part-type="genus" reg="Cyrtandra">C.</tp:taxon-name-part> <tp:taxon-name-part taxon-name-part-type="species" reg="longifructosa">longifructosa</tp:taxon-name-part></tp:taxon-name></italic> elongate cylindrical fruits <bold>D</bold> <italic><tp:taxon-name><tp:taxon-name-part taxon-name-part-type="genus" reg="Cyrtandra">C.</tp:taxon-name-part> <tp:taxon-name-part taxon-name-part-type="species" reg="longifructosa">longifructosa</tp:taxon-name-part></tp:taxon-name></italic> axillary inflorescence and young fruits <bold>E</bold> <italic><tp:taxon-name><tp:taxon-name-part taxon-name-part-type="genus" reg="Cyrtandra">C.</tp:taxon-name-part> <tp:taxon-name-part taxon-name-part-type="species" reg="longifructosa">longifructosa</tp:taxon-name-part></tp:taxon-name></italic> shrub habit <bold>F</bold> <italic><tp:taxon-name><tp:taxon-name-part taxon-name-part-type="genus" reg="Cyrtandra">C.</tp:taxon-name-part> <tp:taxon-name-part taxon-name-part-type="species" reg="dolichocarpa">dolichocarpa</tp:taxon-name-part></tp:taxon-name></italic> corolla, anterior view <bold>G</bold> <italic><tp:taxon-name><tp:taxon-name-part taxon-name-part-type="genus" reg="Cyrtandra">C.</tp:taxon-name-part> <tp:taxon-name-part taxon-name-part-type="species" reg="dolichocarpa">dolichocarpa</tp:taxon-name-part></tp:taxon-name></italic> flower, lateral view <bold>H</bold> <italic><tp:taxon-name><tp:taxon-name-part taxon-name-part-type="genus" reg="Cyrtandra">C.</tp:taxon-name-part> <tp:taxon-name-part taxon-name-part-type="species" reg="dolichocarpa">dolichocarpa</tp:taxon-name-part></tp:taxon-name></italic> shrub habit. All photos taken in the field by M. Johnson, with photos of <italic><tp:taxon-name><tp:taxon-name-part taxon-name-part-type="genus" reg="Cyrtandra">C.</tp:taxon-name-part> <tp:taxon-name-part taxon-name-part-type="species" reg="longifructosa">longifructosa</tp:taxon-name-part></tp:taxon-name></italic> taken from the type collection.</p></caption><graphic xmlns:xlink="http://www.w3.org/1999/xlink" xlink:href="phytokeys-91-085-g008.jpg" position="float" orientation="portrait" xlink:type="simple" id="oo_174661.jpg"/></fig></tp:treatment-sec><tp:treatment-sec sec-type="description" id="SECID0E6EAG"><title>Description.</title><p>Shrub 0.9–1.7 m tall; <italic>stems</italic> unbranched to few branched. <italic>Leaves</italic> opposite, internodes 1–5 cm long, the blades narrowly elliptic to elliptic-ovate, 17–22 cm long, 7–9 cm wide, upper and lower surface glabrous, 8–10 secondary veins on each side, these slightly impressed, margins serrulate, apex acuminate, base oblique to aequilateral and attenuate to cuneate, petioles 3–9 cm long, glabrous to glabrate; <italic>inflorescence</italic> an axillary cyme, 1– 2(3–4) flowers, densely pilose with black trichomes ca. 1 mm long throughout, peduncle 2–4 mm long, terminated by green bracts, 3–8 mm long, lanceolate, deciduous after anthesis, pedicels 11–18 mm long; <italic>calyx</italic> pale green, outer and inner surfaces pubescent with appressed uniseriate trichomes, narrowly fusiform in bud, 28–32 mm long, beaked, the 5 lobes often remaining connivent, splitting along one suture 14–19 mm long, deciduous; <italic>corolla</italic> white, becoming strongly bilabiate in the <!--PageBreak-->ovulate phase, tube cylindrical, curved near the mid point, outer surface glabrous, inner surface with uniseriate trichomes throughout and short glandular trichomes near the mouth of the tube, the tube 23–29 mm long, 5–7 mm wide, upper lobes 8–12 mm long and 8–11 mm wide, lower lobe 12–14 mm long and 11–14 mm wide; <italic>stamens</italic> 2, ca. 6 mm long, base of the filaments reddish orange, anthers apically connate, staminodes 3; <!--PageBreak--><italic>nectary disc</italic> cupulate, annular, deciduous from mature fruit; <italic>gynoecium</italic> (ovary, style, and stigma) ca. 24 mm long, ovary glabrous, style pubescent with capitate glandular trichomes along distal ⅓ of its length, stigma bilobed; <italic>berries</italic> cylindrical, elongate, mature fruit to 40 mm long and 5 mm wide, glabrous, turning white at maturity.</p></tp:treatment-sec><tp:treatment-sec sec-type="distribution" id="SECID0E1FAG"><title>Distribution and ecology.</title><p>
            <italic><tp:taxon-name><tp:taxon-name-part taxon-name-part-type="genus" reg="Cyrtandra">Cyrtandra</tp:taxon-name-part> <tp:taxon-name-part taxon-name-part-type="species" reg="longifructosa">longifructosa</tp:taxon-name-part></tp:taxon-name></italic> is known only from one population in the Waisali region of central Vanua Levu, Fiji, where it occurs in the wet forest understory along a small creek at ca. 110 m elevation (Fig. <xref ref-type="fig" rid="F9">9</xref>).</p><fig id="F9" position="float" orientation="portrait"><label>Figure 9.</label><caption><p>Distribution of <italic><tp:taxon-name><tp:taxon-name-part taxon-name-part-type="genus" reg="Cyrtandra">Cyrtandra</tp:taxon-name-part> <tp:taxon-name-part taxon-name-part-type="species" reg="waisaliensis">waisaliensis</tp:taxon-name-part></tp:taxon-name></italic> and <italic><tp:taxon-name><tp:taxon-name-part taxon-name-part-type="genus" reg="Cyrtandra">C.</tp:taxon-name-part> <tp:taxon-name-part taxon-name-part-type="species" reg="longifructosa">longifructosa</tp:taxon-name-part></tp:taxon-name></italic> on Vanua Levu, Fiji.</p></caption><graphic xmlns:xlink="http://www.w3.org/1999/xlink" xlink:href="phytokeys-91-085-g009.jpg" position="float" orientation="portrait" xlink:type="simple" id="oo_174662.jpg"/></fig></tp:treatment-sec><tp:treatment-sec sec-type="phenology" id="SECID0ESHAG"><title>Phenology.</title><p>Individuals of this species had flowers, immature fruits, and mature fruits when collected in July.</p></tp:treatment-sec><tp:treatment-sec sec-type="etymology" id="SECID0EXHAG"><title>Etymology.</title><p>Named for the elongate cylindrical fruits, one of the diagnostic characteristics of this species.</p></tp:treatment-sec><tp:treatment-sec sec-type="Phylogenetic placement" id="SECID0E3HAG"><title>Phylogenetic placement.</title><p>The phylogenetic study by <xref ref-type="bibr" rid="B10">Johnson et al. (2017)</xref> placed <italic><tp:taxon-name><tp:taxon-name-part taxon-name-part-type="genus" reg="Cyrtandra">Cyrtandra</tp:taxon-name-part> <tp:taxon-name-part taxon-name-part-type="species" reg="longifructosa">longifructosa</tp:taxon-name-part></tp:taxon-name></italic> as sister to <italic><tp:taxon-name><tp:taxon-name-part taxon-name-part-type="genus" reg="Cyrtandra">C.</tp:taxon-name-part> <tp:taxon-name-part taxon-name-part-type="species" reg="dolichocarpa">dolichocarpa</tp:taxon-name-part></tp:taxon-name></italic> (endemic to Vanua Levu and Rabi, Fiji) with strong support (Fig. <xref ref-type="fig" rid="F4">4</xref>). These species both have large bilabiate corollas and elongate cylindrical berries. The key provided in the taxonomic treatment by <xref ref-type="bibr" rid="B5">Gillett (1967)</xref> would place <italic><tp:taxon-name><tp:taxon-name-part taxon-name-part-type="genus" reg="Cyrtandra">C.</tp:taxon-name-part> <tp:taxon-name-part taxon-name-part-type="species" reg="longifructosa">longifructosa</tp:taxon-name-part></tp:taxon-name></italic> in species Group 3 based on the branching cyme inflorescence, non-woody inflorescence axis, deciduous calyx, inserted anthers and styles, and calyx lobes about the same length as the calyx tube.</p></tp:treatment-sec><tp:treatment-sec sec-type="conservation status" id="SECID0EPJAG"><title>Conservation status.</title><p>Proposed IUCN Red List Category: Critically Endangered (<abbrev xmlns:xlink="http://www.w3.org/1999/xlink" xlink:title="Critically Endangered" id="ABBRID0EVJAG" xlink:type="simple">CR</abbrev>): based on an estimated area of occupancy of &lt; 10 km<sup>2</sup> (criterion B2), known to <!--PageBreak-->exist only at a single location (B2a), projected decline in extent of occurrence (B2bi), area of occupancy (B2bii), and area, extent, and/or quality of habitat (B2biii). This species is only known from one locality in the central mountains of Vanua Levu, warranting additional surveys in areas of Vanua Levu with intact rainforest (e.g., Waisali, the Natewa Peninsula) to determine the full extent of occurrence and population demographics of <italic><tp:taxon-name><tp:taxon-name-part taxon-name-part-type="genus" reg="Cyrtandra">C.</tp:taxon-name-part> <tp:taxon-name-part taxon-name-part-type="species" reg="longifructosa">longifructosa</tp:taxon-name-part></tp:taxon-name></italic>. Regions with suitable rainforest habitat on Vanua Levu are threatened by logging, mining for bauxite and gold, invasive plant species such as <italic><tp:taxon-name><tp:taxon-name-part taxon-name-part-type="genus" reg="Clidemia">Clidemia</tp:taxon-name-part> <tp:taxon-name-part taxon-name-part-type="species" reg="hirta">hirta</tp:taxon-name-part></tp:taxon-name></italic> (Koster’s curse; M. Johnson, pers. obs.), and tropical cyclones.</p></tp:treatment-sec><tp:treatment-sec sec-type="material" id="SECID0ETKAG"><title>Additional specimens examined.</title><p>FIJI. Vanua Levu: NE of Waisali Village along Waisali Creek, <named-content xmlns:xlink="http://www.w3.org/1999/xlink" content-type="dwc:verbatimCoordinates" xlink:type="simple"><named-content content-type="geo-json" specific-use="{&#34;type&#34;:&#34;Point&#34;,&#34;coordinates&#34;:[179.242333,-16.641833]}" id="NCID0E3KAG" xlink:type="simple">16°38.51'S, 179°14.54'E</named-content></named-content>, 110 m elev., 09 July 2014, <italic>M.A. Johnson 59</italic> with G.J. Hora (RSA).</p></tp:treatment-sec><tp:treatment-sec sec-type="notes" id="SECID0EDLAG"><title>Notes.</title><p>The population of <italic><tp:taxon-name><tp:taxon-name-part taxon-name-part-type="genus" reg="Cyrtandra">C.</tp:taxon-name-part> <tp:taxon-name-part taxon-name-part-type="species" reg="longifructosa">longifructosa</tp:taxon-name-part></tp:taxon-name></italic> was observed to contain ca. 20 individuals, many of which were reproductive. No other <italic><tp:taxon-name><tp:taxon-name-part taxon-name-part-type="genus" reg="Cyrtandra">Cyrtandra</tp:taxon-name-part></tp:taxon-name></italic> species were observed growing in the immediate vicinity, although the closely related species <italic><tp:taxon-name><tp:taxon-name-part taxon-name-part-type="genus" reg="Cyrtandra">C.</tp:taxon-name-part> <tp:taxon-name-part taxon-name-part-type="species" reg="dolichocarpa">dolichocarpa</tp:taxon-name-part></tp:taxon-name></italic>, <italic><tp:taxon-name><tp:taxon-name-part taxon-name-part-type="genus" reg="Cyrtandra">C.</tp:taxon-name-part> <tp:taxon-name-part taxon-name-part-type="species" reg="waisaliensis">waisaliensis</tp:taxon-name-part></tp:taxon-name></italic>, and <italic><tp:taxon-name><tp:taxon-name-part taxon-name-part-type="genus" reg="Cyrtandra">C.</tp:taxon-name-part> <tp:taxon-name-part taxon-name-part-type="species" reg="cephalophora">cephalophora</tp:taxon-name-part></tp:taxon-name></italic> were all collected 2.25 km W of the <italic><tp:taxon-name><tp:taxon-name-part taxon-name-part-type="genus" reg="Cyrtandra">C.</tp:taxon-name-part> <tp:taxon-name-part taxon-name-part-type="species" reg="longifructosa">longifructosa</tp:taxon-name-part></tp:taxon-name></italic> population described here.</p></tp:treatment-sec><tp:treatment-sec><!--Section generated to contain objects referenced in tp:taxon-treatment.--><fig id="F4" position="float" orientation="portrait"><label>Figure 4.</label><caption><p>A portion of the Maximum Likelihood phylogram from <xref ref-type="bibr" rid="B10">Johnson et al. (2017)</xref> based on three nuclear (ITS, ETS, <italic>Cyrt</italic>1) and two chloroplast (<italic>psb</italic>A-<italic>trn</italic>H, <italic>rpl</italic>32-<italic>trn</italic>L) loci. Support values shown for each branch are bootstrap and posterior probabilities when ≥ 50% and ≥ 0.50, respectively. An asterisk indicates 100% BS or 1.0 PP; a dash indicates that the branch was not supported.</p></caption><graphic xmlns:xlink="http://www.w3.org/1999/xlink" xlink:href="phytokeys-91-085-g004.jpg" position="float" orientation="portrait" xlink:type="simple" id="oo_174657.jpg"/></fig></tp:treatment-sec><ref-list><ref id="B10"><mixed-citation xmlns:xlink="http://www.w3.org/1999/xlink" xlink:type="simple">
          <person-group><name name-style="western"><surname>Johnson</surname><given-names>MA</given-names></name><name name-style="western"><surname>Clark</surname><given-names>JR</given-names></name><name name-style="western"><surname>Wagner</surname><given-names>WL</given-names></name><name name-style="western"><surname>McDade</surname><given-names>LA</given-names></name></person-group> (<year>2017</year>) <article-title>A molecular phylogeny of the Pacific clade of <italic><tp:taxon-name><tp:taxon-name-part taxon-name-part-type="genus">Cyrtandra</tp:taxon-name-part></tp:taxon-name></italic> reveals a Fijian origin, recent diversification, and the importance of founder events.</article-title> <source>Molecular Phylogenetics and Evolution</source> <volume>116</volume>: <fpage>30</fpage>–<lpage>48</lpage>. <ext-link xlink:type="simple" ext-link-type="doi" xlink:href="10.1016/j.ympev.2017.07.004">https://doi.org/10.1016/j.ympev.2017.07.004</ext-link></mixed-citation></ref><ref id="B5"><mixed-citation xmlns:xlink="http://www.w3.org/1999/xlink" xlink:type="simple">
          <person-group><name name-style="western"><surname>Gillett</surname><given-names>GW</given-names></name></person-group> (<year>1967</year>) <article-title>The genus <italic><tp:taxon-name><tp:taxon-name-part taxon-name-part-type="genus">Cyrtandra</tp:taxon-name-part></tp:taxon-name></italic> in Fiji.</article-title> <source>Contributions from the United States National Herbarium</source> <volume>37</volume>: <fpage>107</fpage>–<lpage>159</lpage>.</mixed-citation></ref></ref-list></tp:taxon-treatment>
