# Supplementary material for: Four new species of Cyrtandra (Gesneriaceae) from the South Pacific islands of Fiji
Source: PhytoKeys. 2017 Dec 15;(91):85–104. doi: 10.3897/phytokeys.91.21623 (PMC5742233; doi:10.3897/phytokeys.91.21623)
Supplement: XML Treatment for Cyrtandra waisaliensis [file phytokeys.91.21623-treatment4.xml]

<!DOCTYPE tp:taxon-treatment
  PUBLIC "-//TaxonX//DTD Taxonomic Treatment Publishing DTD v0 20100105//EN" "tax-treatment-NSO.dtd">
<tp:taxon-treatment xmlns:tp="http://www.plazi.org/taxpub"><tp:treatment-meta><kwd-group><label>Taxon classification</label><kwd><named-content xmlns:xlink="http://www.w3.org/1999/xlink" content-type="kingdom">Plantae</named-content></kwd><kwd><named-content xmlns:xlink="http://www.w3.org/1999/xlink" content-type="order">Lamiales</named-content></kwd><kwd><named-content xmlns:xlink="http://www.w3.org/1999/xlink" content-type="family">Gesneriaceae</named-content></kwd></kwd-group><mixed-citation publication-type="journal"><person-group><name><surname>Johnson</surname><given-names>Melissa A.</given-names></name></person-group><article-title>Four new species of <italic><tp:taxon-name><tp:taxon-name-part taxon-name-part-type="genus" reg="Cyrtandra">Cyrtandra</tp:taxon-name-part></tp:taxon-name></italic> (<tp:taxon-name><tp:taxon-name-part taxon-name-part-type="family">Gesneriaceae</tp:taxon-name-part></tp:taxon-name>) from the South Pacific islands of Fiji</article-title><source>PhytoKeys</source><day>15</day><month>12</month><year>2017</year><volume>2017</volume><issue>91</issue><fpage>85</fpage><lpage>104</lpage><pub-id pub-id-type="doi">10.3897/phytokeys.91.21623</pub-id></mixed-citation></tp:treatment-meta><tp:nomenclature><tp:taxon-name>
            <tp:taxon-name-part taxon-name-part-type="genus" reg="Cyrtandra">Cyrtandra</tp:taxon-name-part>
            <tp:taxon-name-part taxon-name-part-type="species" reg="waisaliensis">waisaliensis</tp:taxon-name-part>
            <object-id xmlns:xlink="http://www.w3.org/1999/xlink" content-type="ipni" xlink:type="simple">urn:lsid:ipni.org:names:77174063-1</object-id>
          </tp:taxon-name><tp:taxon-authority>M.A.Johnson</tp:taxon-authority><tp:taxon-status xmlns:xlink="http://www.w3.org/1999/xlink" xlink:type="simple">sp. nov.</tp:taxon-status><xref ref-type="fig" rid="F10">Figs 10</xref><xref ref-type="fig" rid="F11">, 11</xref><!--PageBreak--></tp:nomenclature><tp:treatment-sec sec-type="diagnosis" id="SECID0EZOAG"><title>Diagnosis.</title><p>The new species is closely related to <italic><tp:taxon-name><tp:taxon-name-part taxon-name-part-type="genus" reg="Cyrtandra">C.</tp:taxon-name-part> <tp:taxon-name-part taxon-name-part-type="species" reg="dolichocarpa">dolichocarpa</tp:taxon-name-part></tp:taxon-name></italic> and <italic><tp:taxon-name><tp:taxon-name-part taxon-name-part-type="genus" reg="Cyrtandra">C.</tp:taxon-name-part> <tp:taxon-name-part taxon-name-part-type="species" reg="longifructosa">longifructosa</tp:taxon-name-part></tp:taxon-name></italic> (Fig. <xref ref-type="fig" rid="F8">8</xref>), but differs in its dense bristly pubescence on the young stems, leaves, petioles, and inflorescences (vs. moderate appressed pubescence on <italic><tp:taxon-name><tp:taxon-name-part taxon-name-part-type="genus" reg="Cyrtandra">C.</tp:taxon-name-part> <tp:taxon-name-part taxon-name-part-type="species" reg="dolichocarpa">dolichocarpa</tp:taxon-name-part></tp:taxon-name></italic>; vs. glabrous on <italic><tp:taxon-name><tp:taxon-name-part taxon-name-part-type="genus" reg="Cyrtandra">C.</tp:taxon-name-part> <tp:taxon-name-part taxon-name-part-type="species" reg="longifructosa">longifructosa</tp:taxon-name-part></tp:taxon-name></italic>), cauliflorous inflorescences (vs. axillary inflorescences in both <italic><tp:taxon-name><tp:taxon-name-part taxon-name-part-type="genus" reg="Cyrtandra">C.</tp:taxon-name-part> <tp:taxon-name-part taxon-name-part-type="species" reg="dolichocarpa">dolichocarpa</tp:taxon-name-part></tp:taxon-name></italic> and <italic><tp:taxon-name><tp:taxon-name-part taxon-name-part-type="genus" reg="Cyrtandra">C.</tp:taxon-name-part> <tp:taxon-name-part taxon-name-part-type="species" reg="longifructosa">longifructosa</tp:taxon-name-part></tp:taxon-name></italic>), persistent foliaceous ovate white bracts to 10 mm long (vs. non-foliaceous green bracts to 5 mm long in <italic><tp:taxon-name><tp:taxon-name-part taxon-name-part-type="genus" reg="Cyrtandra">C.</tp:taxon-name-part> <tp:taxon-name-part taxon-name-part-type="species" reg="dolichocarpa">dolichocarpa</tp:taxon-name-part></tp:taxon-name></italic>; vs. deciduous non-foliaceous lanceolate green bracts to 8 mm long in <italic><tp:taxon-name><tp:taxon-name-part taxon-name-part-type="genus" reg="Cyrtandra">C.</tp:taxon-name-part> <tp:taxon-name-part taxon-name-part-type="species" reg="longifructosa">longifructosa</tp:taxon-name-part></tp:taxon-name></italic>), and multiple persistent foliaceous white bracteoles (vs. single deciduous non-foliaceous green bracteoles in <italic><tp:taxon-name><tp:taxon-name-part taxon-name-part-type="genus" reg="Cyrtandra">C.</tp:taxon-name-part> <tp:taxon-name-part taxon-name-part-type="species" reg="dolichocarpa">dolichocarpa</tp:taxon-name-part></tp:taxon-name></italic>; vs. bracteoles absent in <italic><tp:taxon-name><tp:taxon-name-part taxon-name-part-type="genus" reg="Cyrtandra">C.</tp:taxon-name-part> <tp:taxon-name-part taxon-name-part-type="species" reg="longifructosa">longifructosa</tp:taxon-name-part></tp:taxon-name></italic>).</p><fig id="F10" position="float" orientation="portrait"><label>Figure 10.</label><caption><p>
                <italic><tp:taxon-name><tp:taxon-name-part taxon-name-part-type="genus" reg="Cyrtandra">Cyrtandra</tp:taxon-name-part> <tp:taxon-name-part taxon-name-part-type="species" reg="waisaliensis">waisaliensis</tp:taxon-name-part></tp:taxon-name></italic> M.A.Johnson. <bold>A</bold> Habit <bold>B</bold> Cauliflorous inflorescence <bold>C</bold> Corolla, anterior view <bold>D</bold> Corolla, longitudinal section <bold>E</bold> Gynoecium <bold>F</bold> Calyx, longitudinal section and young fruit. Drawn from Johnson 48 (RSA), Johnson 50 (SUVA, RSA), and field images.</p></caption><graphic xmlns:xlink="http://www.w3.org/1999/xlink" xlink:href="phytokeys-91-085-g010.jpg" position="float" orientation="portrait" xlink:type="simple" id="oo_174663.jpg"/></fig><fig id="F11" position="float" orientation="portrait"><label>Figure 11.</label><caption><p>
                <italic><tp:taxon-name><tp:taxon-name-part taxon-name-part-type="genus" reg="Cyrtandra">Cyrtandra</tp:taxon-name-part> <tp:taxon-name-part taxon-name-part-type="species" reg="waisaliensis">waisaliensis</tp:taxon-name-part></tp:taxon-name></italic> M.A.Johnson. <bold>A</bold> Corolla, anterior view <bold>B</bold> Flower, lateral view <bold>C</bold> Cauliflorous cyme inflorescence <bold>D</bold> Shrub habit <bold>E</bold> Rainforest understory habitat. All photos from the type collection, taken in the field by M. Johnson.</p></caption><graphic xmlns:xlink="http://www.w3.org/1999/xlink" xlink:href="phytokeys-91-085-g011.jpg" position="float" orientation="portrait" xlink:type="simple" id="oo_174664.jpg"/></fig></tp:treatment-sec><tp:treatment-sec sec-type="material" id="SECID0EXUAG"><title>Type.</title><p>FIJI. Vanua Levu: Waisali Forest Reserve along the lower portion of the Savuqoro Creek, <named-content xmlns:xlink="http://www.w3.org/1999/xlink" content-type="dwc:verbatimCoordinates" xlink:type="simple"><named-content content-type="geo-json" specific-use="{&#34;type&#34;:&#34;Point&#34;,&#34;coordinates&#34;:[179.220833,-16.639833]}" id="NCID0EAVAG" xlink:type="simple">16°38.39'S, 179°13.25'E</named-content></named-content>, 338 m elev., 07 July 2014, <italic>M.A. Johnson 50</italic> with G.J. Hora (holotype: SUVA; isotype: RSA).</p></tp:treatment-sec><tp:treatment-sec sec-type="description" id="SECID0EHVAG"><title>Description.</title><p>Shrub 0.7–2.6 m tall; <italic>stems</italic> few- to many-branched, young stems covered in hirsute trichomes. <italic>Leaves</italic> opposite, those at a node unequal, internodes 2–8 cm long, blades ovate to obovate, 13–24 cm long, 6–12 cm wide, upper and lower surfaces densely hirsute with uniseriate multicellular trichomes, 6–7 secondary veins on each side, margins serrate, apex acuminate, base oblique to aequilateral and attenuate to cuneate, petioles 3–11 cm long, densely hirsute, trichomes ca. 5 mm long; <italic>inflorescence</italic> of cauliflorous cymes, 2–8 flowered, cymules 1–4 flowered, densely hirsute throughout, peduncle 3–8 mm long, terminated by persistent foliaceous white bracts, ovate to lanceolate, 3–10 mm long, outer surface glabrous to glabrate, inner surface densely hirsute, pedicels <!--PageBreak-->21–40 mm long, subtended by multiple persistent bracteoles similar to and closely subtended by the outer bracts; <italic>calyx</italic> white, cylindrical, densely hirsute, 23–37 mm long, unequally cleft into 5 triangular lobes, 4–14 mm long, persistent; <italic>corolla</italic> white, bilabiate, tube funnelform, curved near mid point, outer surface glabrous to glabrate, inner surface with capitate glandular trichomes near the mouth of the tube, 23–27 mm long, 6–9 mm wide, upper lobes 11–12 mm long and 8–11 mm wide, lower lobe 13–17 mm long and 10–15 mm wide; <italic>stamens</italic> 2, 3–6 mm long, base of the filaments reddish orange, anthers <!--PageBreak-->apically connate, staminodes 3; <italic>nectary disc</italic> prominent, annular, 2 mm high; <italic>gynoecium</italic> (ovary, style, and stigma) 16–26 mm long, ovary glabrous, style pubescent with capitate glandular trichomes along distal ⅓ of length, stigma bilobed; <italic>berries</italic> ellipsoid, green when immature, enclosed by the persistent calyx, mature fruit not seen.</p></tp:treatment-sec><tp:treatment-sec sec-type="distribution" id="SECID0EDWAG"><title>Distribution and ecology.</title><p>
            <italic><tp:taxon-name><tp:taxon-name-part taxon-name-part-type="genus" reg="Cyrtandra">Cyrtandra</tp:taxon-name-part> <tp:taxon-name-part taxon-name-part-type="species" reg="waisaliensis">waisaliensis</tp:taxon-name-part></tp:taxon-name></italic> is known only from one population in the Waisali Forest Reserve on Vanua Levu, Fiji at 300–360 m elevation, occurring in the dense forest understory alongside a creek (Fig. <xref ref-type="fig" rid="F9">9</xref>).</p></tp:treatment-sec><tp:treatment-sec sec-type="phenology" id="SECID0EYWAG"><title>Phenology.</title><p>Flowers and immature fruits were observed in July, with fruits likely becoming mature ca. 5–6 months later (December–January).</p></tp:treatment-sec><tp:treatment-sec sec-type="etymology" id="SECID0E4WAG"><title>Etymology.</title><p>The new species is named after the area of Vanua Levu where it was collected, Waisali Forest Reserve.</p></tp:treatment-sec><tp:treatment-sec sec-type="Phylogenetic placement" id="SECID0ECXAG"><title>Phylogenetic placement.</title><p>A recent phylogenetic study by <xref ref-type="bibr" rid="B10">Johnson et al. (2017)</xref> supported the placement of <italic><tp:taxon-name><tp:taxon-name-part taxon-name-part-type="genus" reg="Cyrtandra">Cyrtandra</tp:taxon-name-part> <tp:taxon-name-part taxon-name-part-type="species" reg="waisaliensis">waisaliensis</tp:taxon-name-part></tp:taxon-name></italic> as sister to <italic><tp:taxon-name><tp:taxon-name-part taxon-name-part-type="genus" reg="Cyrtandra">C.</tp:taxon-name-part> <tp:taxon-name-part taxon-name-part-type="species" reg="longifructosa">longifructosa</tp:taxon-name-part></tp:taxon-name></italic> (endemic to Vanua Levu) and <italic><tp:taxon-name><tp:taxon-name-part taxon-name-part-type="genus" reg="Cyrtandra">C.</tp:taxon-name-part> <tp:taxon-name-part taxon-name-part-type="species" reg="dolichocarpa">dolichocarpa</tp:taxon-name-part></tp:taxon-name></italic> (endemic to Vanua Levu and Rabi; Fig. <xref ref-type="fig" rid="F4">4</xref>). These species all have large bilabiate corollas, and both <italic><tp:taxon-name><tp:taxon-name-part taxon-name-part-type="genus" reg="Cyrtandra">C.</tp:taxon-name-part> <tp:taxon-name-part taxon-name-part-type="species" reg="dolichocarpa">dolichocarpa</tp:taxon-name-part></tp:taxon-name></italic> and <italic><tp:taxon-name><tp:taxon-name-part taxon-name-part-type="genus" reg="Cyrtandra">C.</tp:taxon-name-part> <tp:taxon-name-part taxon-name-part-type="species" reg="longifructosa">longifructosa</tp:taxon-name-part></tp:taxon-name></italic> have elongate cylindrical white fruits. However, <italic><tp:taxon-name><tp:taxon-name-part taxon-name-part-type="genus" reg="Cyrtandra">C.</tp:taxon-name-part> <tp:taxon-name-part taxon-name-part-type="species" reg="waisaliensis">waisaliensis</tp:taxon-name-part></tp:taxon-name></italic> is also morphologically similar to <italic><tp:taxon-name><tp:taxon-name-part taxon-name-part-type="genus" reg="Cyrtandra">C.</tp:taxon-name-part> <tp:taxon-name-part taxon-name-part-type="species" reg="hispida">hispida</tp:taxon-name-part></tp:taxon-name></italic>; these species share bilabiate corollas, persistent cylindrical caly<!--PageBreak-->ces, and a dense indument of stiff uniseriate trichomes. <italic><tp:taxon-name><tp:taxon-name-part taxon-name-part-type="genus" reg="Cyrtandra">Cyrtandra</tp:taxon-name-part> <tp:taxon-name-part taxon-name-part-type="species" reg="hispida">hispida</tp:taxon-name-part></tp:taxon-name></italic> is currently placed in a polytomy with <italic><tp:taxon-name><tp:taxon-name-part taxon-name-part-type="genus" reg="Cyrtandra">C.</tp:taxon-name-part> <tp:taxon-name-part taxon-name-part-type="species" reg="cephalophora">cephalophora</tp:taxon-name-part></tp:taxon-name></italic> and the clade comprising <italic><tp:taxon-name><tp:taxon-name-part taxon-name-part-type="genus" reg="Cyrtandra">C.</tp:taxon-name-part> <tp:taxon-name-part taxon-name-part-type="species" reg="waisaliensis">waisaliensis</tp:taxon-name-part></tp:taxon-name></italic>, <italic><tp:taxon-name><tp:taxon-name-part taxon-name-part-type="genus" reg="Cyrtandra">C.</tp:taxon-name-part> <tp:taxon-name-part taxon-name-part-type="species" reg="longifructosa">longifructosa</tp:taxon-name-part></tp:taxon-name></italic>, and <italic><tp:taxon-name><tp:taxon-name-part taxon-name-part-type="genus" reg="Cyrtandra">C.</tp:taxon-name-part> <tp:taxon-name-part taxon-name-part-type="species" reg="dolichocarpa">dolichocarpa</tp:taxon-name-part></tp:taxon-name></italic>. The key provided in the taxonomic treatment by <xref ref-type="bibr" rid="B5">Gillett (1967)</xref> would place <italic><tp:taxon-name><tp:taxon-name-part taxon-name-part-type="genus" reg="Cyrtandra">C.</tp:taxon-name-part> <tp:taxon-name-part taxon-name-part-type="species" reg="waisaliensis">waisaliensis</tp:taxon-name-part></tp:taxon-name></italic> in species Group 2, based on the branching cyme inflorescence and the persistent calyx.</p></tp:treatment-sec><tp:treatment-sec sec-type="conservation status" id="SECID0EF3AG"><title>Conservation status.</title><p>Proposed IUCN Red List Category: Critically Endangered (<abbrev xmlns:xlink="http://www.w3.org/1999/xlink" xlink:title="Critically Endangered" id="ABBRID0EL3AG" xlink:type="simple">CR</abbrev>) based on an estimated area of occupancy of &lt; 10 km<sup>2</sup> (criterion B2), known to exist at only a single location (B2a), projected decline in extent of occurrence (B2bi), area of occupancy (B2bii), and area, extent, and/or quality of habitat (B2biii). This species is only known from one locality in the central mountains of Vanua Levu, warranting additional surveys in areas of Vanua Levu with intact rainforest (e.g., Waisali, the Natewa Peninsula) to determine the full extent of occurrence and population demographics of <italic><tp:taxon-name><tp:taxon-name-part taxon-name-part-type="genus" reg="Cyrtandra">C.</tp:taxon-name-part> <tp:taxon-name-part taxon-name-part-type="species" reg="waisaliensis">waisaliensis</tp:taxon-name-part></tp:taxon-name></italic>. Regions with suitable rainforest habitat on Vanua Levu are threatened by logging, mining for bauxite and gold, invasive plant species such as <italic><tp:taxon-name><tp:taxon-name-part taxon-name-part-type="genus" reg="Clidemia">Clidemia</tp:taxon-name-part> <tp:taxon-name-part taxon-name-part-type="species" reg="hirta">hirta</tp:taxon-name-part></tp:taxon-name></italic> (Koster’s curse; M. Johnson, pers. obs.), and tropical cyclones.</p></tp:treatment-sec><tp:treatment-sec sec-type="material" id="SECID0EH4AG"><title>Additional specimens examined.</title><p>FIJI. Vanua Levu: Waisali Forest Reserve along the lower portion of the Savuqoro Creek, 16°38.34'S, 179°13.18'E, 355 m elev., 07 July 2014, <italic>M.A. Johnson 48</italic> with G.J. Hora (RSA).</p></tp:treatment-sec><tp:treatment-sec sec-type="notes" id="SECID0EP4AG"><title>Notes.</title><p>The observed population of <italic><tp:taxon-name><tp:taxon-name-part taxon-name-part-type="genus" reg="Cyrtandra">C.</tp:taxon-name-part> <tp:taxon-name-part taxon-name-part-type="species" reg="waisaliensis">waisaliensis</tp:taxon-name-part></tp:taxon-name></italic> was comprised of ca. 20 individuals, many of which were reproductive. A single individual appeared to be of hybrid origin, with the putative parents being <italic><tp:taxon-name><tp:taxon-name-part taxon-name-part-type="genus" reg="Cyrtandra">C.</tp:taxon-name-part> <tp:taxon-name-part taxon-name-part-type="species" reg="waisaliensis">waisaliensis</tp:taxon-name-part></tp:taxon-name></italic> and <italic><tp:taxon-name><tp:taxon-name-part taxon-name-part-type="genus" reg="Cyrtandra">C.</tp:taxon-name-part> <tp:taxon-name-part taxon-name-part-type="species" reg="cephalophora">cephalophora</tp:taxon-name-part></tp:taxon-name></italic> based on morphological characters intermediate between these two species.</p></tp:treatment-sec><tp:treatment-sec><!--Section generated to contain objects referenced in tp:taxon-treatment.--><fig id="F8" position="float" orientation="portrait"><label>Figure 8.</label><caption><p>
                <italic><tp:taxon-name><tp:taxon-name-part taxon-name-part-type="genus" reg="Cyrtandra">Cyrtandra</tp:taxon-name-part> <tp:taxon-name-part taxon-name-part-type="species" reg="longifructosa">longifructosa</tp:taxon-name-part></tp:taxon-name></italic> M.A.Johnson and closest relative (<italic><tp:taxon-name><tp:taxon-name-part taxon-name-part-type="genus" reg="Cyrtandra">C.</tp:taxon-name-part> <tp:taxon-name-part taxon-name-part-type="species" reg="dolichocarpa">dolichocarpa</tp:taxon-name-part></tp:taxon-name></italic>) based on molecular phylogeny by <xref ref-type="bibr" rid="B10">Johnson et al. (2017)</xref>. <bold>A</bold> <italic><tp:taxon-name><tp:taxon-name-part taxon-name-part-type="genus" reg="Cyrtandra">C.</tp:taxon-name-part> <tp:taxon-name-part taxon-name-part-type="species" reg="longifructosa">longifructosa</tp:taxon-name-part></tp:taxon-name></italic> corolla, anterior view <bold>B</bold> <italic><tp:taxon-name><tp:taxon-name-part taxon-name-part-type="genus" reg="Cyrtandra">C.</tp:taxon-name-part> <tp:taxon-name-part taxon-name-part-type="species" reg="longifructosa">longifructosa</tp:taxon-name-part></tp:taxon-name></italic> flower, lateral view <bold>C</bold> <italic><tp:taxon-name><tp:taxon-name-part taxon-name-part-type="genus" reg="Cyrtandra">C.</tp:taxon-name-part> <tp:taxon-name-part taxon-name-part-type="species" reg="longifructosa">longifructosa</tp:taxon-name-part></tp:taxon-name></italic> elongate cylindrical fruits <bold>D</bold> <italic><tp:taxon-name><tp:taxon-name-part taxon-name-part-type="genus" reg="Cyrtandra">C.</tp:taxon-name-part> <tp:taxon-name-part taxon-name-part-type="species" reg="longifructosa">longifructosa</tp:taxon-name-part></tp:taxon-name></italic> axillary inflorescence and young fruits <bold>E</bold> <italic><tp:taxon-name><tp:taxon-name-part taxon-name-part-type="genus" reg="Cyrtandra">C.</tp:taxon-name-part> <tp:taxon-name-part taxon-name-part-type="species" reg="longifructosa">longifructosa</tp:taxon-name-part></tp:taxon-name></italic> shrub habit <bold>F</bold> <italic><tp:taxon-name><tp:taxon-name-part taxon-name-part-type="genus" reg="Cyrtandra">C.</tp:taxon-name-part> <tp:taxon-name-part taxon-name-part-type="species" reg="dolichocarpa">dolichocarpa</tp:taxon-name-part></tp:taxon-name></italic> corolla, anterior view <bold>G</bold> <italic><tp:taxon-name><tp:taxon-name-part taxon-name-part-type="genus" reg="Cyrtandra">C.</tp:taxon-name-part> <tp:taxon-name-part taxon-name-part-type="species" reg="dolichocarpa">dolichocarpa</tp:taxon-name-part></tp:taxon-name></italic> flower, lateral view <bold>H</bold> <italic><tp:taxon-name><tp:taxon-name-part taxon-name-part-type="genus" reg="Cyrtandra">C.</tp:taxon-name-part> <tp:taxon-name-part taxon-name-part-type="species" reg="dolichocarpa">dolichocarpa</tp:taxon-name-part></tp:taxon-name></italic> shrub habit. All photos taken in the field by M. Johnson, with photos of <italic><tp:taxon-name><tp:taxon-name-part taxon-name-part-type="genus" reg="Cyrtandra">C.</tp:taxon-name-part> <tp:taxon-name-part taxon-name-part-type="species" reg="longifructosa">longifructosa</tp:taxon-name-part></tp:taxon-name></italic> taken from the type collection.</p></caption><graphic xmlns:xlink="http://www.w3.org/1999/xlink" xlink:href="phytokeys-91-085-g008.jpg" position="float" orientation="portrait" xlink:type="simple" id="oo_174661.jpg"/></fig><fig id="F9" position="float" orientation="portrait"><label>Figure 9.</label><caption><p>Distribution of <italic><tp:taxon-name><tp:taxon-name-part taxon-name-part-type="genus" reg="Cyrtandra">Cyrtandra</tp:taxon-name-part> <tp:taxon-name-part taxon-name-part-type="species" reg="waisaliensis">waisaliensis</tp:taxon-name-part></tp:taxon-name></italic> and <italic><tp:taxon-name><tp:taxon-name-part taxon-name-part-type="genus" reg="Cyrtandra">C.</tp:taxon-name-part> <tp:taxon-name-part taxon-name-part-type="species" reg="longifructosa">longifructosa</tp:taxon-name-part></tp:taxon-name></italic> on Vanua Levu, Fiji.</p></caption><graphic xmlns:xlink="http://www.w3.org/1999/xlink" xlink:href="phytokeys-91-085-g009.jpg" position="float" orientation="portrait" xlink:type="simple" id="oo_174662.jpg"/></fig><fig id="F4" position="float" orientation="portrait"><label>Figure 4.</label><caption><p>A portion of the Maximum Likelihood phylogram from <xref ref-type="bibr" rid="B10">Johnson et al. (2017)</xref> based on three nuclear (ITS, ETS, <italic>Cyrt</italic>1) and two chloroplast (<italic>psb</italic>A-<italic>trn</italic>H, <italic>rpl</italic>32-<italic>trn</italic>L) loci. Support values shown for each branch are bootstrap and posterior probabilities when ≥ 50% and ≥ 0.50, respectively. An asterisk indicates 100% BS or 1.0 PP; a dash indicates that the branch was not supported.</p></caption><graphic xmlns:xlink="http://www.w3.org/1999/xlink" xlink:href="phytokeys-91-085-g004.jpg" position="float" orientation="portrait" xlink:type="simple" id="oo_174657.jpg"/></fig></tp:treatment-sec><ref-list><ref id="B10"><mixed-citation xmlns:xlink="http://www.w3.org/1999/xlink" xlink:type="simple">
          <person-group><name name-style="western"><surname>Johnson</surname><given-names>MA</given-names></name><name name-style="western"><surname>Clark</surname><given-names>JR</given-names></name><name name-style="western"><surname>Wagner</surname><given-names>WL</given-names></name><name name-style="western"><surname>McDade</surname><given-names>LA</given-names></name></person-group> (<year>2017</year>) <article-title>A molecular phylogeny of the Pacific clade of <italic><tp:taxon-name><tp:taxon-name-part taxon-name-part-type="genus">Cyrtandra</tp:taxon-name-part></tp:taxon-name></italic> reveals a Fijian origin, recent diversification, and the importance of founder events.</article-title> <source>Molecular Phylogenetics and Evolution</source> <volume>116</volume>: <fpage>30</fpage>–<lpage>48</lpage>. <ext-link xlink:type="simple" ext-link-type="doi" xlink:href="10.1016/j.ympev.2017.07.004">https://doi.org/10.1016/j.ympev.2017.07.004</ext-link></mixed-citation></ref><ref id="B5"><mixed-citation xmlns:xlink="http://www.w3.org/1999/xlink" xlink:type="simple">
          <person-group><name name-style="western"><surname>Gillett</surname><given-names>GW</given-names></name></person-group> (<year>1967</year>) <article-title>The genus <italic><tp:taxon-name><tp:taxon-name-part taxon-name-part-type="genus">Cyrtandra</tp:taxon-name-part></tp:taxon-name></italic> in Fiji.</article-title> <source>Contributions from the United States National Herbarium</source> <volume>37</volume>: <fpage>107</fpage>–<lpage>159</lpage>.</mixed-citation></ref></ref-list></tp:taxon-treatment>
